# Supplementary material for: Antibiotic dosage prescribed in oral implant surgery: A meta-analysis of cross-sectional surveys
Source: PLoS One. 2020 Aug 18;15(8):e0236981. doi: 10.1371/journal.pone.0236981 (PMC7446810; doi:10.1371/journal.pone.0236981)
Supplement: S1 Dataset — (XLSX) [file pone.0236981.s004.xlsx]

## Sheet: Hoja1
cuestionario	atb_prior	dosis_prior	dosage_prior	duration_prior	atb_post	dosis_post	dosage_post	duration_post	pais	mg_prior	mg_post	mg_total	atb_prior_cod	atb_post_cod	prescription_moment	Country	duration_total	PDD	PDD_prior	PDD_post	ATB	PDD_DDD	PDD_prior_1	error	PDD_1	error_2	PDD_post_1	mg_prior_1	mg_post_1	mg_prior_2	mg_post_2	mg_total_2	PDD_prior_2	PDD_post_2	DDD_prior	DDD_post	PDD_DDD_post	PDD_DDD_prior	PDD_DDD_2	order	percentil	standard_mg_total_2
98	None				None				SW	0	0	0	None	None	Never	Sweden	0				None									0	0	0					0	0		1	0.0013774	-1.28839
92	None				None				SW	0	0	0	None	None	Never	Sweden	0				None									0	0	0					0	0		2	0.0027548	-1.28839
3135916	None				None				UK	0	0	0	None	None	Never	United Kingdom	0				None									0	0	0					0	0		3	0.0041322	-1.28839
103	None				None				SW	0	0	0	None	None	Never	Sweden	0				None									0	0	0					0	0		4	0.0055096	-1.28839
3134784	None				None				UK	0	0	0	None	None	Never	United Kingdom	0				None									0	0	0					0	0		5	0.0068871	-1.28839
106	None				None				SW	0	0	0	None	None	Never	Sweden	0				None									0	0	0					0	0		6	0.0082645	-1.28839
97	None				None				SW	0	0	0	None	None	Never	Sweden	0				None									0	0	0					0	0		7	0.0096419	-1.28839
107	None				None				SW	0	0	0	None	None	Never	Sweden	0				None									0	0	0					0	0		8	0.0110193	-1.28839
1954203	None				None				NL	0	0	0	None	None	Never	Netherlands	0				None									0	0	0					0	0		9	0.0123967	-1.28839
102	None				None				SW	0	0	0	None	None	Never	Sweden	0				None									0	0	0					0	0		10	0.0137741	-1.28839
96	None				None				SW	0	0	0	None	None	Never	Sweden	0				None									0	0	0					0	0		11	0.0151515	-1.28839
90	None				None				SW	0	0	0	None	None	Never	Sweden	0				None									0	0	0					0	0		12	0.0165289	-1.28839
1954260	None				None				NL	0	0	0	None	None	Never	Netherlands	0				None									0	0	0					0	0		13	0.0179063	-1.28839
88	None				None				SW	0	0	0	None	None	Never	Sweden	0				None									0	0	0					0	0		14	0.0192837	-1.28839
94	None				None				SW	0	0	0	None	None	Never	Sweden	0				None									0	0	0					0	0		15	0.0206612	-1.28839
152753911	None				None				Italy	0	0	0	None	None	Never	Italy	0				None									0	0	0					0	0		16	0.0220386	-1.28839
99	None				None				SW	0	0	0	None	None	Never	Sweden	0				None									0	0	0					0	0		17	0.023416	-1.28839
87	None				None				SW	0	0	0	None	None	Never	Sweden	0				None									0	0	0					0	0		18	0.0247934	-1.28839
1965150	None				None				NL	0	0	0	None	None	Never	Netherlands	0				None									0	0	0					0	0		19	0.0261708	-1.28839
104	None				None				SW	0	0	0	None	None	Never	Sweden	0				None									0	0	0					0	0		20	0.0275482	-1.28839
93	None				None				SW	0	0	0	None	None	Never	Sweden	0				None									0	0	0					0	0		21	0.0289256	-1.28839
89	None				None				SW	0	0	0	None	None	Never	Sweden	0				None									0	0	0					0	0		22	0.030303	-1.28839
71	None				None				Spain			0	None	None	Never	Spain	0				None									0	0	0					0	0		23	0.0316804	-1.28839
2942568	None				None				UK	0	0	0	None	None	Never	United Kingdom	0				None									0	0	0					0	0		24	0.0330578	-1.28839
95	None				None				SW	0	0	0	None	None	Never	Sweden	0				None									0	0	0					0	0		25	0.0344353	-1.28839
1954020	None				None				NL	0	0	0	None	None	Never	Netherlands	0				None									0	0	0					0	0		26	0.0358127	-1.28839
180	None				None				Spain			0	None	None	Never	Spain	0				None									0	0	0					0	0		27	0.0371901	-1.28839
1958253	None				None				NL	0	0	0	None	None	Never	Netherlands	0				None									0	0	0					0	0		28	0.0385675	-1.28839
91	None				None				SW	0	0	0	None	None	Never	Sweden	0				None									0	0	0					0	0		29	0.0399449	-1.28839
108	None				None				SW	0	0	0	None	None	Never	Sweden	0				None									0	0	0					0	0		30	0.0413223	-1.28839
100	None				None				SW	0	0	0	None	None	Never	Sweden	0				None									0	0	0					0	0		31	0.0426997	-1.28839
191	None				None				Spain			0	None	None	Never	Spain	0				None									0	0	0					0	0		32	0.0440771	-1.28839
5	None				None				Spain			0	None	None	Never	Spain	0				None									0	0	0					0	0		33	0.0454545	-1.28839
105	None				None				SW	0	0	0	None	None	Never	Sweden	0				None									0	0	0					0	0		34	0.046832	-1.28839
101	None				None				SW	0	0	0	None	None	Never	Sweden	0				None									0	0	0					0	0		35	0.0482094	-1.28839
1987152	Amoxicillin	500	1	1	None				NL	500		500	Amoxicillin	None	Only preoperative	Netherlands	1	500	500		Amoxicillin	-1000	500	0	500	0		500		500	0	500	500		1500		0	-1000	-1000	36	0.0495868	-1.22826
21	Amoxicillin	500		1	None				Spain	500		500	Amoxicillin	None	Only preoperative	Spain	1	500	500		Amoxicillin	-1000			500	0				500	0	500	500		1500		0	-1000	-1000	37	0.0509642	-1.22826
85	Clindamycin	600	1	1	None				SW	600	0	600	Clindamycin	None	Only preoperative	Sweden	1	600	600		Clindamycin	-600	600	0	600	0		600		600	0	600	600		1200		0	-600	-600	38	0.0523416	-1.21624
152684303	Amoxicillin/Clavulanic acid	1000	1	1	Amoxicillin/Clavulanic acid	1000	2		Italy	1000		1000	Amoxicillin/Clavulanic Acid	Amoxicillin/Clavulanic Acid	Pre- and postoperative	Italy	1	1000	1000		Amoxicillin/Clavulanic Acid	-500	1000	0	1000	0		1000		1000	0	1000	1000		1500	1500	0	-500	-500	39	0.053719	-1.16813
153215874	Amoxicillin/Clavulanic acid	1000	1	1	None				Italy	1000		1000	Amoxicillin/Clavulanic Acid	None	Only preoperative	Italy	1	1000	1000		Amoxicillin/Clavulanic Acid	-500	1000	0	1000	0		1000		1000	0	1000	1000		1500		0	-500	-500	40	0.0550964	-1.16813
152835817	Amoxicillin/Clavulanic acid	1000	1	1	None				Italy	1000		1000	Amoxicillin/Clavulanic Acid	None	Only preoperative	Italy	1	1000	1000		Amoxicillin/Clavulanic Acid	-500	1000	0	1000	0		1000		1000	0	1000	1000		1500		0	-500	-500	41	0.0564738	-1.16813
152737374	Amoxicillin	1000	1	1	None				Italy	1000		1000	Amoxicillin	None	Only preoperative	Italy	1	1000	1000		Amoxicillin	-500	1000	0	1000	0		1000		1000	0	1000	1000		1500		0	-500	-500	42	0.0578512	-1.16813
105	Amoxicillin/Clavulanic acid	1000		1	None				Spain	1000		1000	Amoxicillin/Clavulanic Acid	None	Pre- and postoperative	Spain	1	1000	1000		Amoxicillin/Clavulanic Acid	-500			1000	0				1000	0	1000	1000		1500		0	-500	-500	43	0.0592287	-1.16813
13	Phenoxymethylpenicillin	1000	1	1	None				SW	1000		1000	Phenoxymethylpenicillin	None	Only preoperative	Sweden	1	1000	1000		Phenoxymethylpenicillin	-1000	1000	0	1000	0		1000		1000	0	1000	1000		2000		0	-1000	-1000	44	0.0606061	-1.16813
157294387	Amoxicillin/Clavulanic acid	1000	1	1	None				Italy	1000		1000	Amoxicillin/Clavulanic Acid	None	Only preoperative	Italy	1	1000	1000		Amoxicillin/Clavulanic Acid	-500	1000	0	1000	0		1000		1000	0	1000	1000		1500		0	-500	-500	45	0.0619835	-1.16813
156702469	Amoxicillin/Clavulanic acid	1000	1	1	None				Italy	4000		4000	Amoxicillin/Clavulanic Acid	None	Only preoperative	Italy	1	4000	4000		Amoxicillin/Clavulanic Acid	2500	1000	-3000	4000	0		1000		1000	0	1000	1000		1500		0	-500	-500	46	0.0633609	-1.16813
1955313	Amoxicillin		1	1	None				NL	1000		1000	Amoxicillin	None	Only preoperative	Netherlands	1	1000	1000		Amoxicillin	-500			1000	0				1000	0	1000	1000		1500		0	-500	-500	47	0.0647383	-1.16813
152867103	Amoxicillin/Clavulanic acid	1000	1	1	None				Italy	1000		1000	Amoxicillin/Clavulanic Acid	None	Only preoperative	Italy	1	1000	1000		Amoxicillin/Clavulanic Acid	-500	1000	0	1000	0		1000		1000	0	1000	1000		1500		0	-500	-500	48	0.0661157	-1.16813
153201900	Amoxicillin/Clavulanic acid	1000	1	1	None				Italy	1000		1000	Amoxicillin/Clavulanic Acid	None	Only preoperative	Italy	1	1000	1000		Amoxicillin/Clavulanic Acid	-500	1000	0	1000	0		1000		1000	0	1000	1000		1500		0	-500	-500	49	0.0674931	-1.16813
152742834	Amoxicillin/Clavulanic acid	1000	1	1	None				Italy	1000		1000	Amoxicillin/Clavulanic Acid	None	Pre- and postoperative	Italy	1	1000	1000		Amoxicillin/Clavulanic Acid	-500	1000	0	1000	0		1000		1000	0	1000	1000		1500		0	-500	-500	50	0.0688705	-1.16813
152683710	Amoxicillin/Clavulanic acid	1000	1	1	None				Italy	1000		1000	Amoxicillin/Clavulanic Acid	None	Only preoperative	Italy	1	1000	1000		Amoxicillin/Clavulanic Acid	-500	1000	0	1000	0		1000		1000	0	1000	1000		1500		0	-500	-500	51	0.0702479	-1.16813
2943010	Amoxicillin	1000	1	1	None				UK	1000	0	1000	Amoxicillin	None	Only preoperative	United Kingdom	1	1000	1000		Amoxicillin	-500	1000	0	1000	0		1000		1000	0	1000	1000		1500		0	-500	-500	52	0.0716253	-1.16813
15	Amoxicillin	500	3	1	None				Spain	1500		1500	Amoxicillin	None	Only preoperative	Spain	1	1500	1500		Amoxicillin	0	1500	0	1500	0		1500		1500	0	1500	1500		1500		0	0	0	53	0.0730028	-1.108
1950226	Amoxicillin	500	3	1	None				NL	3000		3000	Amoxicillin	None	Only preoperative	Netherlands	1	3000	3000		Amoxicillin	1500	1500	-1500	3000	0		1500		1500	0	1500	1500		1500		0	0	0	54	0.0743802	-1.108
91	Amoxicillin	500	3	1	None				Spain	1500		1500	Amoxicillin	None	Only preoperative	Spain	1	1500	1500		Amoxicillin	0	1500	0	1500	0		1500		1500	0	1500	1500		1500		0	0	0	55	0.0757576	-1.108
3134741	Amoxicillin	1000	1	1	Amoxicillin	500	1	1	UK	1000	500	1500	Amoxicillin	Amoxicillin	Pre- and postoperative	United Kingdom	2	750	1000	500	Amoxicillin	-750	1000	0	750	0	500	1000	500	1000	500	1500	1000	500	1500	1500	-1000	-500	-1500	56	0.077135	-1.108
39	Amoxicillin	1500	1	1	None				SW	1500	0	1500	Amoxicillin	None	Only preoperative	Sweden	1	1500	1500		Amoxicillin	0	1500	0	1500	0		1500		1500	0	1500	1500		1500		0	0	0	57	0.0785124	-1.108
1974119	Amoxicillin	500	3	1	None				NL	1500		1500	Amoxicillin	None	Only preoperative	Netherlands	1	1500	1500		Amoxicillin	0	1500	0	1500	0		1500		1500	0	1500	1500		1500		0	0	0	58	0.0798898	-1.108
130	Amoxicillin	500	3	1	None				Spain	1500		1500	Amoxicillin	None	Only preoperative	Spain	1	1500	1500		Amoxicillin	0	1500	0	1500	0		1500		1500	0	1500	1500		1500		0	0	0	59	0.0812672	-1.108
1954107	Amoxicillin/Clavulanic Acid	625	3	1	None				NL	1500		1500	Amoxicillin/Clavulanic Acid	None	Only preoperative	Netherlands	1	1500	1500		Amoxicillin/Clavulanic Acid	0	1875	375	1500	0		1875		1875	0	1875	1875		1500		0	375	375	60	0.0826446	-1.0629
66	Amoxicillin	2000	1	1	None				SW	2000	0	2000	Amoxicillin	None	Only preoperative	Sweden	1	2000	2000		Amoxicillin	500	2000	0	2000	0		2000		2000	0	2000	2000		1500		0	500	500	61	0.084022	-1.04787
1953072	Amoxicillin/Clavulanic Acid	2000	1	1	None				NL	2000		2000	Amoxicillin/Clavulanic Acid	None	Only preoperative	Netherlands	1	2000	2000		Amoxicillin/Clavulanic Acid	500	2000	0	2000	0		2000		2000	0	2000	2000		1500		0	500	500	62	0.0853994	-1.04787
1964173	Amoxicillin	2000	1	1	None				NL	2000		2000	Amoxicillin	None	Only preoperative	Netherlands	1	2000	2000		Amoxicillin	500	2000	0	2000	0		2000		2000	0	2000	2000		1500		0	500	500	63	0.0867769	-1.04787
152774584	Amoxicillin	2000	1	1	None				Italy	2000		2000	Amoxicillin	None	Only preoperative	Italy	1	2000	2000		Amoxicillin	500	2000	0	2000	0		2000		2000	0	2000	2000		1500		0	500	500	64	0.0881543	-1.04787
1956314	Amoxicillin	2000	1	1	None				NL	2000		2000	Amoxicillin	None	Only preoperative	Netherlands	1	2000	2000		Amoxicillin	500	2000	0	2000	0		2000		2000	0	2000	2000		1500		0	500	500	65	0.0895317	-1.04787
154760804	Amoxicillin/Clavulanic acid	2000	1	1	None				Italy	2000		2000	Amoxicillin/Clavulanic Acid	None	Only preoperative	Italy	1	2000	2000		Amoxicillin/Clavulanic Acid	500	2000	0	2000	0		2000		2000	0	2000	2000		1500		0	500	500	66	0.0909091	-1.04787
64	Amoxicillin	2000	1	1	None				SW	2000	0	2000	Amoxicillin	None	Only preoperative	Sweden	1	2000	2000		Amoxicillin	500	2000	0	2000	0		2000		2000	0	2000	2000		1500		0	500	500	67	0.0922865	-1.04787
1954220	Amoxicillin	500	1	1	Amoxicillin	500	3	1	NL	500	1500	2000	Amoxicillin	Amoxicillin	Pre- and postoperative	Netherlands	2	1000	500	1500	Amoxicillin	-500	500	0	1000	0	1500	500	1500	500	1500	2000	500	1500	1500	1500	0	-1000	-1000	68	0.0936639	-1.04787
56	Amoxicillin	2000	1	1	None				SW	2000	0	2000	Amoxicillin	None	Only preoperative	Sweden	1	2000	2000		Amoxicillin	500	2000	0	2000	0		2000		2000	0	2000	2000		1500		0	500	500	69	0.0950413	-1.04787
1961252	Amoxicillin	2000	1	1	None				NL	2000		2000	Amoxicillin	None	Only preoperative	Netherlands	1	2000	2000		Amoxicillin	500	2000	0	2000	0		2000		2000	0	2000	2000		1500		0	500	500	70	0.0964187	-1.04787
1958015	Amoxicillin	2000	1	1	None				NL	2000		2000	Amoxicillin	None	Only preoperative	Netherlands	1	2000	2000		Amoxicillin	500	2000	0	2000	0		2000		2000	0	2000	2000		1500		0	500	500	71	0.0977961	-1.04787
55	Amoxicillin	2000	1	1	None				SW	2000	0	2000	Amoxicillin	None	Only preoperative	Sweden	1	2000	2000		Amoxicillin	500	2000	0	2000	0		2000		2000	0	2000	2000		1500		0	500	500	72	0.0991736	-1.04787
58	Amoxicillin	2000	1	1	None				SW	2000	0	2000	Amoxicillin	None	Only preoperative	Sweden	1	2000	2000		Amoxicillin	500	2000	0	2000	0		2000		2000	0	2000	2000		1500		0	500	500	73	0.100551	-1.04787
14	Phenoxymethylpenicillin	2000	1	1	None				SW	2000		2000	Phenoxymethylpenicillin	None	Only preoperative	Sweden	1	2000	2000		Phenoxymethylpenicillin	0	2000	0	2000	0		2000		2000	0	2000	2000		2000		0	0	0	74	0.101928	-1.04787
53	Amoxicillin	2000	1	1	None				SW	2000	0	2000	Amoxicillin	None	Only preoperative	Sweden	1	2000	2000		Amoxicillin	500	2000	0	2000	0		2000		2000	0	2000	2000		1500		0	500	500	75	0.103306	-1.04787
17	Phenoxymethylpenicillin	2000	1	1	None				SW	2000		2000	Phenoxymethylpenicillin	None	Only preoperative	Sweden	1	2000	2000		Phenoxymethylpenicillin	0	2000	0	2000	0		2000		2000	0	2000	2000		2000		0	0	0	76	0.104683	-1.04787
1976013	Amoxicillin	2000	1	1	None				NL	2000		2000	Amoxicillin	None	Only preoperative	Netherlands	1	2000	2000		Amoxicillin	500	2000	0	2000	0		2000		2000	0	2000	2000		1500		0	500	500	77	0.106061	-1.04787
152682133	Amoxicillin/Clavulanic acid	2000	1	1	None				Italy	2000		2000	Amoxicillin/Clavulanic Acid	None	Only preoperative	Italy	1	2000	2000		Amoxicillin/Clavulanic Acid	500	2000	0	2000	0		2000		2000	0	2000	2000		1500		0	500	500	78	0.107438	-1.04787
1974078	Amoxicillin	2000	1	1	None				NL	2000		2000	Amoxicillin	None	Only preoperative	Netherlands	1	2000	2000		Amoxicillin	500	2000	0	2000	0		2000		2000	0	2000	2000		1500		0	500	500	79	0.108815	-1.04787
1979094	Amoxicillin	2000	1	1	None				NL	2000		2000	Amoxicillin	None	Only preoperative	Netherlands	1	2000	2000		Amoxicillin	500	2000	0	2000	0		2000		2000	0	2000	2000		1500		0	500	500	80	0.110193	-1.04787
156484513	Amoxicillin/Clavulanic acid	2000	1	1	None				Italy	2000		2000	Amoxicillin/Clavulanic Acid	None	Only preoperative	Italy	1	2000	2000		Amoxicillin/Clavulanic Acid	500	2000	0	2000	0		2000		2000	0	2000	2000		1500		0	500	500	81	0.11157	-1.04787
47	Amoxicillin	2000	1	1	None				SW	2000	0	2000	Amoxicillin	None	Only preoperative	Sweden	1	2000	2000		Amoxicillin	500	2000	0	2000	0		2000		2000	0	2000	2000		1500		0	500	500	82	0.112948	-1.04787
1972154	Amoxicillin	2000	1	1	None				NL	2000		2000	Amoxicillin	None	Only preoperative	Netherlands	1	2000	2000		Amoxicillin	500	2000	0	2000	0		2000		2000	0	2000	2000		1500		0	500	500	83	0.114325	-1.04787
1952194	Amoxicillin	2000	1	1	None				NL	2000		2000	Amoxicillin	None	Only preoperative	Netherlands	1	2000	2000		Amoxicillin	500	2000	0	2000	0		2000		2000	0	2000	2000		1500		0	500	500	84	0.115702	-1.04787
52	Amoxicillin	2000	1	1	None				SW	2000	0	2000	Amoxicillin	None	Only preoperative	Sweden	1	2000	2000		Amoxicillin	500	2000	0	2000	0		2000		2000	0	2000	2000		1500		0	500	500	85	0.11708	-1.04787
1965087	Amoxicillin	2000	1	1	None				NL	2000		2000	Amoxicillin	None	Only preoperative	Netherlands	1	2000	2000		Amoxicillin	500	2000	0	2000	0		2000		2000	0	2000	2000		1500		0	500	500	86	0.118457	-1.04787
1955004	Amoxicillin	2000	1	1	None				NL	2000		2000	Amoxicillin	None	Only preoperative	Netherlands	1	2000	2000		Amoxicillin	500	2000	0	2000	0		2000		2000	0	2000	2000		1500		0	500	500	87	0.119835	-1.04787
45	Amoxicillin	2000	1	1	None				SW	2000	0	2000	Amoxicillin	None	Only preoperative	Sweden	1	2000	2000		Amoxicillin	500	2000	0	2000	0		2000		2000	0	2000	2000		1500		0	500	500	88	0.121212	-1.04787
1982106	Amoxicillin	2000	1	1	Amoxicillin		1	0	NL	2000		2000	Amoxicillin	Amoxicillin	Pre- and postoperative	Netherlands	1	2000	2000		Amoxicillin	500	2000	0	2000	0		2000		2000	0	2000	2000		1500	1500	0	500	500	89	0.12259	-1.04787
152751550	Amoxicillin	2000	1	1	None				Italy	2000		2000	Amoxicillin	None	Only preoperative	Italy	1	2000	2000		Amoxicillin	500	2000	0	2000	0		2000		2000	0	2000	2000		1500		0	500	500	90	0.123967	-1.04787
59	Amoxicillin	2000	1	1	None				SW	2000	0	2000	Amoxicillin	None	Only preoperative	Sweden	1	2000	2000		Amoxicillin	500	2000	0	2000	0		2000		2000	0	2000	2000		1500		0	500	500	91	0.125344	-1.04787
152686850	Amoxicillin/Clavulanic acid	2000	1	1	None				Italy	2000		2000	Amoxicillin/Clavulanic Acid	None	Only preoperative	Italy	1	2000	2000		Amoxicillin/Clavulanic Acid	500	2000	0	2000	0		2000		2000	0	2000	2000		1500		0	500	500	92	0.126722	-1.04787
1961025	Amoxicillin	2000	1	1	None				NL	2000		2000	Amoxicillin	None	Only preoperative	Netherlands	1	2000	2000		Amoxicillin	500	2000	0	2000	0		2000		2000	0	2000	2000		1500		0	500	500	93	0.128099	-1.04787
1951084	other	500	1	1	other	500	1	3	NL	1000	1500	2500	Other	Other	Pre- and postoperative	Netherlands	4	625	1000	500	Other		500	-500	625	0	166.667	500	1500	500	1500	2000	500	500			0	0		94	0.129477	-1.04787
43	Amoxicillin	2000	1	1	None				SW	2000	0	2000	Amoxicillin	None	Only preoperative	Sweden	1	2000	2000		Amoxicillin	500	2000	0	2000	0		2000		2000	0	2000	2000		1500		0	500	500	95	0.130854	-1.04787
152701657	Amoxicillin	2000	1	1	None				Italy	2000		2000	Amoxicillin	None	Only preoperative	Italy	1	2000	2000		Amoxicillin	500	2000	0	2000	0		2000		2000	0	2000	2000		1500		0	500	500	96	0.132231	-1.04787
1973140	Amoxicillin	2000	1	1	None				NL	2000		2000	Amoxicillin	None	Only preoperative	Netherlands	1	2000	2000		Amoxicillin	500	2000	0	2000	0		2000		2000	0	2000	2000		1500		0	500	500	97	0.133609	-1.04787
1969089	Amoxicillin	2000	1	1	None				NL	2000		2000	Amoxicillin	None	Only preoperative	Netherlands	1	2000	2000		Amoxicillin	500	2000	0	2000	0		2000		2000	0	2000	2000		1500		0	500	500	98	0.134986	-1.04787
65	Amoxicillin	2000	1	1	None				SW	2000	0	2000	Amoxicillin	None	Only preoperative	Sweden	1	2000	2000		Amoxicillin	500	2000	0	2000	0		2000		2000	0	2000	2000		1500		0	500	500	99	0.136364	-1.04787
60	Amoxicillin	2000	1	1	None				SW	2000	0	2000	Amoxicillin	None	Only preoperative	Sweden	1	2000	2000		Amoxicillin	500	2000	0	2000	0		2000		2000	0	2000	2000		1500		0	500	500	100	0.137741	-1.04787
1972131	Amoxicillin	2000	1	1	None				NL	2000		2000	Amoxicillin	None	Only preoperative	Netherlands	1	2000	2000		Amoxicillin	500	2000	0	2000	0		2000		2000	0	2000	2000		1500		0	500	500	101	0.139119	-1.04787
153044913	Amoxicillin	2000	1	1	None				Italy	2000		2000	Amoxicillin	None	Only preoperative	Italy	1	2000	2000		Amoxicillin	500	2000	0	2000	0		2000		2000	0	2000	2000		1500		0	500	500	102	0.140496	-1.04787
1975105	Amoxicillin	2000	1	1	None				NL	2000		2000	Amoxicillin	None	Only preoperative	Netherlands	1	2000	2000		Amoxicillin	500	2000	0	2000	0		2000		2000	0	2000	2000		1500		0	500	500	103	0.141873	-1.04787
54	Amoxicillin	2000	1	1	None				SW	2000	0	2000	Amoxicillin	None	Only preoperative	Sweden	1	2000	2000		Amoxicillin	500	2000	0	2000	0		2000		2000	0	2000	2000		1500		0	500	500	104	0.143251	-1.04787
62	Amoxicillin	2000	1	1	None				SW	2000	0	2000	Amoxicillin	None	Only preoperative	Sweden	1	2000	2000		Amoxicillin	500	2000	0	2000	0		2000		2000	0	2000	2000		1500		0	500	500	105	0.144628	-1.04787
152740296	Amoxicillin/Clavulanic acid	2000	1	1	None				Italy	2000		2000	Amoxicillin/Clavulanic Acid	None	Only preoperative	Italy	1	2000	2000		Amoxicillin/Clavulanic Acid	500	2000	0	2000	0		2000		2000	0	2000	2000		1500		0	500	500	106	0.146006	-1.04787
153024573	Amoxicillin	2000	1	1	None				Italy	2000		2000	Amoxicillin	None	Only preoperative	Italy	1	2000	2000		Amoxicillin	500	2000	0	2000	0		2000		2000	0	2000	2000		1500		0	500	500	107	0.147383	-1.04787
152686317	Amoxicillin	2000	1	1	None				Italy	2000		2000	Amoxicillin	None	Only preoperative	Italy	1	2000	2000		Amoxicillin	500	2000	0	2000	0		2000		2000	0	2000	2000		1500		0	500	500	108	0.14876	-1.04787
1961032	Amoxicillin	2000	1	1	None				NL	2000		2000	Amoxicillin	None	Only preoperative	Netherlands	1	2000	2000		Amoxicillin	500	2000	0	2000	0		2000		2000	0	2000	2000		1500		0	500	500	109	0.150138	-1.04787
152739592	Amoxicillin/Clavulanic acid	2000	1	1	None				Italy	2000		2000	Amoxicillin/Clavulanic Acid	None	Only preoperative	Italy	1	2000	2000		Amoxicillin/Clavulanic Acid	500	2000	0	2000	0		2000		2000	0	2000	2000		1500		0	500	500	110	0.151515	-1.04787
16	Phenoxymethylpenicillin	2000	1	1	None				SW	2000		2000	Phenoxymethylpenicillin	None	Only preoperative	Sweden	1	2000	2000		Phenoxymethylpenicillin	0	2000	0	2000	0		2000		2000	0	2000	2000		2000		0	0	0	111	0.152893	-1.04787
1979234	Amoxicillin	2000	1	1	None				NL	2000		2000	Amoxicillin	None	Only preoperative	Netherlands	1	2000	2000		Amoxicillin	500	2000	0	2000	0		2000		2000	0	2000	2000		1500		0	500	500	112	0.15427	-1.04787
1970103	Amoxicillin	2000	1	1	None				NL	2000		2000	Amoxicillin	None	Only preoperative	Netherlands	1	2000	2000		Amoxicillin	500	2000	0	2000	0		2000		2000	0	2000	2000		1500		0	500	500	113	0.155647	-1.04787
1954314	Amoxicillin	2000	1	1	None				NL	2000		2000	Amoxicillin	None	Only preoperative	Netherlands	1	2000	2000		Amoxicillin	500	2000	0	2000	0		2000		2000	0	2000	2000		1500		0	500	500	114	0.157025	-1.04787
1955186	Amoxicillin	2000	1	1	None				NL	2000		2000	Amoxicillin	None	Only preoperative	Netherlands	1	2000	2000		Amoxicillin	500	2000	0	2000	0		2000		2000	0	2000	2000		1500		0	500	500	115	0.158402	-1.04787
57	Amoxicillin	2000	1	1	None				SW	2000	0	2000	Amoxicillin	None	Only preoperative	Sweden	1	2000	2000		Amoxicillin	500	2000	0	2000	0		2000		2000	0	2000	2000		1500		0	500	500	116	0.15978	-1.04787
50	Amoxicillin	2000	1	1	None				SW	2000	0	2000	Amoxicillin	None	Only preoperative	Sweden	1	2000	2000		Amoxicillin	500	2000	0	2000	0		2000		2000	0	2000	2000		1500		0	500	500	117	0.161157	-1.04787
44	Amoxicillin	2000	1	1	None				SW	2000	0	2000	Amoxicillin	None	Only preoperative	Sweden	1	2000	2000		Amoxicillin	500	2000	0	2000	0		2000		2000	0	2000	2000		1500		0	500	500	118	0.162534	-1.04787
41	Amoxicillin	2000	1	1	None				SW	2000	0	2000	Amoxicillin	None	Only preoperative	Sweden	1	2000	2000		Amoxicillin	500	2000	0	2000	0		2000		2000	0	2000	2000		1500		0	500	500	119	0.163912	-1.04787
1953025	Amoxicillin	2000	1	1	None				NL	2000		2000	Amoxicillin	None	Only preoperative	Netherlands	1	2000	2000		Amoxicillin	500	2000	0	2000	0		2000		2000	0	2000	2000		1500		0	500	500	120	0.165289	-1.04787
49	Amoxicillin	2000	1	1	None				SW	2000	0	2000	Amoxicillin	None	Only preoperative	Sweden	1	2000	2000		Amoxicillin	500	2000	0	2000	0		2000		2000	0	2000	2000		1500		0	500	500	121	0.166667	-1.04787
1985262	Amoxicillin	2000	1	1	None				NL	2000		2000	Amoxicillin	None	Only preoperative	Netherlands	1	2000	2000		Amoxicillin	500	2000	0	2000	0		2000		2000	0	2000	2000		1500		0	500	500	122	0.168044	-1.04787
104	Amoxicillin	2000		1	None				Spain	2000		2000	Amoxicillin	None	Only preoperative	Spain	1	2000	2000		Amoxicillin	500			2000	0				2000	0	2000	2000		1500		0	500	500	123	0.169422	-1.04787
46	Amoxicillin	2000	1	1	None				SW	2000	0	2000	Amoxicillin	None	Only preoperative	Sweden	1	2000	2000		Amoxicillin	500	2000	0	2000	0		2000		2000	0	2000	2000		1500		0	500	500	124	0.170799	-1.04787
210	Amoxicillin	2000		1	None				Spain	2000		2000	Amoxicillin	None	Only preoperative	Spain	1	2000	2000		Amoxicillin	500			2000	0				2000	0	2000	2000		1500		0	500	500	125	0.172176	-1.04787
152750789	Amoxicillin/Clavulanic acid	2000	1	1	None				Italy	2000		2000	Amoxicillin/Clavulanic Acid	None	Only preoperative	Italy	1	2000	2000		Amoxicillin/Clavulanic Acid	500	2000	0	2000	0		2000		2000	0	2000	2000		1500		0	500	500	126	0.173554	-1.04787
42	Amoxicillin	2000	1	1	None				SW	2000	0	2000	Amoxicillin	None	Only preoperative	Sweden	1	2000	2000		Amoxicillin	500	2000	0	2000	0		2000		2000	0	2000	2000		1500		0	500	500	127	0.174931	-1.04787
152684920	Amoxicillin	2000	1	1	None				Italy	2000		2000	Amoxicillin	None	Only preoperative	Italy	1	2000	2000		Amoxicillin	500	2000	0	2000	0		2000		2000	0	2000	2000		1500		0	500	500	128	0.176309	-1.04787
1958199	Amoxicillin	2000	1	1	None				NL	2000		2000	Amoxicillin	None	Only preoperative	Netherlands	1	2000	2000		Amoxicillin	500	2000	0	2000	0		2000		2000	0	2000	2000		1500		0	500	500	129	0.177686	-1.04787
1960098	Amoxicillin	2000	1	1	None				NL	2000		2000	Amoxicillin	None	Only preoperative	Netherlands	1	2000	2000		Amoxicillin	500	2000	0	2000	0		2000		2000	0	2000	2000		1500		0	500	500	130	0.179063	-1.04787
152684882	Amoxicillin/Clavulanic acid	2000	1	1	None				Italy	2000		2000	Amoxicillin/Clavulanic Acid	None	Only preoperative	Italy	1	2000	2000		Amoxicillin/Clavulanic Acid	500	2000	0	2000	0		2000		2000	0	2000	2000		1500		0	500	500	131	0.180441	-1.04787
1951259	Amoxicillin	2000	1	1	None				NL	2000		2000	Amoxicillin	None	Only preoperative	Netherlands	1	2000	2000		Amoxicillin	500	2000	0	2000	0		2000		2000	0	2000	2000		1500		0	500	500	132	0.181818	-1.04787
1952261	Amoxicillin	2000	1	1	None				NL	2000		2000	Amoxicillin	None	Only preoperative	Netherlands	1	2000	2000		Amoxicillin	500	2000	0	2000	0		2000		2000	0	2000	2000		1500		0	500	500	133	0.183196	-1.04787
152694482	Amoxicillin	2000	1	1	None				Italy	2000		2000	Amoxicillin	None	Only preoperative	Italy	1	2000	2000		Amoxicillin	500	2000	0	2000	0		2000		2000	0	2000	2000		1500		0	500	500	134	0.184573	-1.04787
63	Amoxicillin	2000	1	1	None				SW	2000	0	2000	Amoxicillin	None	Only preoperative	Sweden	1	2000	2000		Amoxicillin	500	2000	0	2000	0		2000		2000	0	2000	2000		1500		0	500	500	135	0.18595	-1.04787
153204977	Amoxicillin/Clavulanic acid	2000	1	1	None				Italy	2000		2000	Amoxicillin/Clavulanic Acid	None	Only preoperative	Italy	1	2000	2000		Amoxicillin/Clavulanic Acid	500	2000	0	2000	0		2000		2000	0	2000	2000		1500		0	500	500	136	0.187328	-1.04787
1972035	Amoxicillin	2000	1	1	None				NL	2000		2000	Amoxicillin	None	Only preoperative	Netherlands	1	2000	2000		Amoxicillin	500	2000	0	2000	0		2000		2000	0	2000	2000		1500		0	500	500	137	0.188705	-1.04787
48	Amoxicillin	2000	1	1	None				SW	2000	0	2000	Amoxicillin	None	Only preoperative	Sweden	1	2000	2000		Amoxicillin	500	2000	0	2000	0		2000		2000	0	2000	2000		1500		0	500	500	138	0.190083	-1.04787
1959170	Amoxicillin	2000	1	1	None				NL	2000		2000	Amoxicillin	None	Only preoperative	Netherlands	1	2000	2000		Amoxicillin	500	2000	0	2000	0		2000		2000	0	2000	2000		1500		0	500	500	139	0.19146	-1.04787
40	Amoxicillin	2000	1	1	None				SW	2000	0	2000	Amoxicillin	None	Only preoperative	Sweden	1	2000	2000		Amoxicillin	500	2000	0	2000	0		2000		2000	0	2000	2000		1500		0	500	500	140	0.192837	-1.04787
15	Phenoxymethylpenicillin	2000	1	1	None				SW	2000		2000	Phenoxymethylpenicillin	None	Only preoperative	Sweden	1	2000	2000		Phenoxymethylpenicillin	0	2000	0	2000	0		2000		2000	0	2000	2000		2000		0	0	0	141	0.194215	-1.04787
1979069	Amoxicillin	2000	1	1	None				NL	2000		2000	Amoxicillin	None	Only preoperative	Netherlands	1	2000	2000		Amoxicillin	500	2000	0	2000	0		2000		2000	0	2000	2000		1500		0	500	500	142	0.195592	-1.04787
18	Phenoxymethylpenicillin	2000	1	1	None				SW	2000		2000	Phenoxymethylpenicillin	None	Only preoperative	Sweden	1	2000	2000		Phenoxymethylpenicillin	0	2000	0	2000	0		2000		2000	0	2000	2000		2000		0	0	0	143	0.19697	-1.04787
1976224	Amoxicillin	2000	1	1	None				NL	2000		2000	Amoxicillin	None	Only preoperative	Netherlands	1	2000	2000		Amoxicillin	500	2000	0	2000	0		2000		2000	0	2000	2000		1500		0	500	500	144	0.198347	-1.04787
152756610	Amoxicillin	2000	1	1	None				Italy	2000		2000	Amoxicillin	None	Only preoperative	Italy	1	2000	2000		Amoxicillin	500	2000	0	2000	0		2000		2000	0	2000	2000		1500		0	500	500	145	0.199724	-1.04787
61	Amoxicillin	2000	1	1	None				SW	2000	0	2000	Amoxicillin	None	Only preoperative	Sweden	1	2000	2000		Amoxicillin	500	2000	0	2000	0		2000		2000	0	2000	2000		1500		0	500	500	146	0.201102	-1.04787
51	Amoxicillin	2000	1	1	None				SW	2000	0	2000	Amoxicillin	None	Only preoperative	Sweden	1	2000	2000		Amoxicillin	500	2000	0	2000	0		2000		2000	0	2000	2000		1500		0	500	500	147	0.202479	-1.04787
1980087	Amoxicillin	2000	1	1	None				NL	2000		2000	Amoxicillin	None	Only preoperative	Netherlands	1	2000	2000		Amoxicillin	500	2000	0	2000	0		2000		2000	0	2000	2000		1500		0	500	500	148	0.203857	-1.04787
153036256	Amoxicillin/Clavulanic acid	2000	1	1	None				Italy	2000		2000	Amoxicillin/Clavulanic Acid	None	Only preoperative	Italy	1	2000	2000		Amoxicillin/Clavulanic Acid	500	2000	0	2000	0		2000		2000	0	2000	2000		1500		0	500	500	149	0.205234	-1.04787
127	Amoxicillin	2000		1	None				Spain	2000		2000	Amoxicillin	None	Only preoperative	Spain	1	2000	2000		Amoxicillin	500			2000	0				2000	0	2000	2000		1500		0	500	500	150	0.206612	-1.04787
83	Amoxicillin	2000		1	None				Spain	2000		2000	Amoxicillin	None	Only preoperative	Spain	1	2000	2000		Amoxicillin	500			2000	0				2000	0	2000	2000		1500		0	500	500	151	0.207989	-1.04787
160	Amoxicillin	2000		1	None				Spain	2000		2000	Amoxicillin	None	Only preoperative	Spain	1	2000	2000		Amoxicillin	500			2000	0				2000	0	2000	2000		1500		0	500	500	152	0.209366	-1.04787
1953039	Amoxicillin	600	1	1	Amoxicillin	500	3	1	NL	600	1500	2100	Amoxicillin	Amoxicillin	Pre- and postoperative	Netherlands	2	1050	600	1500	Amoxicillin	-450	600	0	1050	0	1500	600	1500	600	1500	2100	600	1500	1500	1500	0	-900	-900	153	0.210744	-1.03584
1972126	Amoxicillin/Clavulanic Acid	625	1	1	Amoxicillin/Clavulanic Acid	625	3	0	NL	500	1500	2000	Amoxicillin/Clavulanic Acid	Amoxicillin/Clavulanic Acid	Pre- and postoperative	Netherlands	1	2000	500		Amoxicillin/Clavulanic Acid	500	625	125	2000	0		625	0	625	1500	2125	625		1500	1500	0	-875	-875	154	0.212121	-1.03283
1979127	Amoxicillin		3	1	None				NL	2250		2250	Amoxicillin	None	Only preoperative	Netherlands	1	2250	2250		Amoxicillin	750			2250	0				2250	0	2250	2250		1500		0	750	750	155	0.213499	-1.0178
67	Amoxicillin	750	3	1	None				SW	2250	0	2250	Amoxicillin	None	Only preoperative	Sweden	1	2250	2250		Amoxicillin	750	2250	0	2250	0		2250		2250	0	2250	2250		1500		0	750	750	156	0.214876	-1.0178
2945547	Penicillin	3000	1	1	None				UK	3000	0	3000	Phenoxymethylpenicillin	None	Only preoperative	United Kingdom	1	3000	3000		Phenoxymethylpenicillin	1000	3000	0	3000	0		3000		3000	0	3000	3000		2000		0	1000	1000	157	0.216253	-0.927601
41	Erithromycin	500	1	2	Erithromycin	500	1	4	Spain	1000	2000	3000	Erythromycin	Erithromycin	Pre- and postoperative	Spain	6	500	500	500	Erythromycin	-1500	250	0	500	0	125	1000	2000	1000	2000	3000	500	500	2000	2000	-1500	-1500	-3000	158	0.217631	-0.927601
68	Amoxicillin	3000	1	1	None				SW	3000	0	3000	Amoxicillin	None	Only preoperative	Sweden	1	3000	3000		Amoxicillin	1500	3000	0	3000	0		3000		3000	0	3000	3000		1500		0	1500	1500	159	0.219008	-0.927601
1955206	Amoxicillin	3000	1	1	None				NL	2000		2000	Amoxicillin	None	Only preoperative	Netherlands	1	2000	2000		Amoxicillin	500	3000	1000	2000	0		3000		3000	0	3000	3000		1500		0	1500	1500	160	0.220386	-0.927601
202	Amoxicillin	500	3	2	None				Spain	3000		3000	Amoxicillin	None	Only preoperative	Spain	2	1500	1500		Amoxicillin	0	750	0	1500	0		3000		3000	0	3000	1500		1500		0	0	0	161	0.221763	-0.927601
2943147	Amoxicillin	3000	1	1	None				UK	3000	0	3000	Amoxicillin	None	Only preoperative	United Kingdom	1	3000	3000		Amoxicillin	1500	3000	0	3000	0		3000		3000	0	3000	3000		1500		0	1500	1500	162	0.22314	-0.927601
2945646	Amoxicillin	3000	1	1	None				UK	3000	0	3000	Amoxicillin	None	Only preoperative	United Kingdom	1	3000	3000		Amoxicillin	1500	3000	0	3000	0		3000		3000	0	3000	3000		1500		0	1500	1500	163	0.224518	-0.927601
112	Amoxicillin	500	3	2	None				Spain	3000		3000	Amoxicillin	None	Pre- and postoperative	Spain	2	1500	1500		Amoxicillin	0	750	0	1500	0		3000		3000	0	3000	1500		1500		0	0	0	164	0.225895	-0.927601
94	Amoxicillin/Clavulanic acid	1000		1	Amoxicillin/Clavulanic acid	1000	2	1	Spain	1000	2000	3000	Amoxicillin/Clavulanic Acid	Amoxicillin/Clavulanic Acid	Pre- and postoperative	Spain	2	1500	1000	2000	Amoxicillin/Clavulanic Acid	0			1500	0	2000		2000	1000	2000	3000	1000	2000	1500	1500	500	-500	0	165	0.227273	-0.927601
2946201	Amoxicillin	3000	1	1	None				UK	3000	0	3000	Amoxicillin	None	Only preoperative	United Kingdom	1	3000	3000		Amoxicillin	1500	3000	0	3000	0		3000		3000	0	3000	3000		1500		0	1500	1500	166	0.22865	-0.927601
1976012	Amoxicillin	3000	1	1	None				NL	3000		3000	Amoxicillin	None	Only preoperative	Netherlands	1	3000	3000		Amoxicillin	1500	3000	0	3000	0		3000		3000	0	3000	3000		1500		0	1500	1500	167	0.230027	-0.927601
2946600	Amoxicillin	3000	1	1	None				UK	3000	0	3000	Amoxicillin	None	Only preoperative	United Kingdom	1	3000	3000		Amoxicillin	1500	3000	0	3000	0		3000		3000	0	3000	3000		1500		0	1500	1500	168	0.231405	-0.927601
76	None				Amoxicillin	500	3	2	Spain		3000	3000	None	Amoxicillin	Only postoperative	Spain	2	1500		1500	Amoxicillin	0			1500	0	750		3000	0	3000	3000		1500		1500	0	0	0	169	0.232782	-0.927601
152698403	Amoxicillin/Clavulanic acid	2000	1	1	Amoxicillin	1000		1	Italy	2000	1000	3000	Amoxicillin/Clavulanic Acid	Amoxicillin	Pre- and postoperative	Italy	2	1500	2000	1000	Amoxicillin/Amoxicillin + Clavulanic Acid	0	2000	0	1500	0		2000		2000	1000	3000	2000	1000	1500	1500	-500	500	0	170	0.23416	-0.927601
1949079	Amoxicillin	3000	1	1	None				NL	3000		3000	Amoxicillin	None	Only preoperative	Netherlands	1	3000	3000		Amoxicillin	1500	3000	0	3000	0		3000		3000	0	3000	3000		1500		0	1500	1500	171	0.235537	-0.927601
12	Phenoxymethylpenicillin	2000	1	1	Phenoxymethylpenicillin	1000	1	1	SW	2000	1000	3000	Phenoxymethylpenicillin	Phenoxymethylpenicillin	Pre- and postoperative	Sweden	2	1500	2000	1000	Phenoxymethylpenicillin	-500	2000	0	1500	0	1000	2000	1000	2000	1000	3000	2000	1000	2000	2000	-1000	0	-1000	172	0.236915	-0.927601
3139859	Amoxicillin	3000	1	1	None				UK	3000	0	3000	Amoxicillin	None	Only preoperative	United Kingdom	1	3000	3000		Amoxicillin	1500	3000	0	3000	0		3000		3000	0	3000	3000		1500		0	1500	1500	173	0.238292	-0.927601
3135460	Amoxicillin	3000	1	1	None				UK	3000	0	3000	Amoxicillin	None	Only preoperative	United Kingdom	1	3000	3000		Amoxicillin	1500	3000	0	3000	0		3000		3000	0	3000	3000		1500		0	1500	1500	174	0.239669	-0.927601
19	Phenoxymethylpenicillin	3000	1	1	None				SW	3000		3000	Phenoxymethylpenicillin	None	Only preoperative	Sweden	1	3000	3000		Phenoxymethylpenicillin	1000	3000	0	3000	0		3000		3000	0	3000	3000		2000		0	1000	1000	175	0.241047	-0.927601
3074435	Amoxicillin	3000	1	1	None				UK	3000	0	3000	Amoxicillin	None	Only preoperative	United Kingdom	1	3000	3000		Amoxicillin	1500	3000	0	3000	0		3000		3000	0	3000	3000		1500		0	1500	1500	176	0.242424	-0.927601
2991257	Amoxicillin	3000	1	1	None				UK	3000	0	3000	Amoxicillin	None	Only preoperative	United Kingdom	1	3000	3000		Amoxicillin	1500	3000	0	3000	0		3000		3000	0	3000	3000		1500		0	1500	1500	177	0.243802	-0.927601
1987125	Amoxicillin	3000	1	1	None				NL	3000		3000	Amoxicillin	None	Only preoperative	Netherlands	1	3000	3000		Amoxicillin	1500	3000	0	3000	0		3000		3000	0	3000	3000		1500		0	1500	1500	178	0.245179	-0.927601
1955164	Amoxicillin	3000	1	1	None				NL	3000		3000	Amoxicillin	None	Only preoperative	Netherlands	1	3000	3000		Amoxicillin	1500	3000	0	3000	0		3000		3000	0	3000	3000		1500		0	1500	1500	179	0.246557	-0.927601
69	Amoxicillin	750	2	1	Amoxicillin	750	2	1	SW	1500	1500	3000	Amoxicillin	Amoxicillin	Pre- and postoperative	Sweden	2	1500	1500	1500	Amoxicillin	0	1500	0	1500	0	1500	1500	1500	1500	1500	3000	1500	1500	1500	1500	0	0	0	180	0.247934	-0.927601
3138948	Amoxicillin	3000	1	1	None				UK	3000	0	3000	Amoxicillin	None	Only preoperative	United Kingdom	1	3000	3000		Amoxicillin	1500	3000	0	3000	0		3000		3000	0	3000	3000		1500		0	1500	1500	181	0.249311	-0.927601
2944154	Amoxicillin	3000	1	1	None				UK	3000	0	3000	Amoxicillin	None	Only preoperative	United Kingdom	1	3000	3000		Amoxicillin	1500	3000	0	3000	0		3000		3000	0	3000	3000		1500		0	1500	1500	182	0.250689	-0.927601
2946941	Amoxicillin	3000	1	1	None				UK	3000	0	3000	Amoxicillin	None	Only preoperative	United Kingdom	1	3000	3000		Amoxicillin	1500	3000	0	3000	0		3000		3000	0	3000	3000		1500		0	1500	1500	183	0.252066	-0.927601
3222669	Amoxicillin	3000	1	1	None				UK	3000	0	3000	Amoxicillin	None	Only preoperative	United Kingdom	1	3000	3000		Amoxicillin	1500	3000	0	3000	0		3000		3000	0	3000	3000		1500		0	1500	1500	184	0.253443	-0.927601
3135260	Amoxicillin	3000	1	1	None				UK	3000	0	3000	Amoxicillin	None	Only preoperative	United Kingdom	1	3000	3000		Amoxicillin	1500	3000	0	3000	0		3000		3000	0	3000	3000		1500		0	1500	1500	185	0.254821	-0.927601
2944305	Amoxicillin	3000	1	1	None				UK	3000	0	3000	Amoxicillin	None	Only preoperative	United Kingdom	1	3000	3000		Amoxicillin	1500	3000	0	3000	0		3000		3000	0	3000	3000		1500		0	1500	1500	186	0.256198	-0.927601
3138217	Amoxicillin	3000	1	1	None				UK	3000	0	3000	Amoxicillin	None	Only preoperative	United Kingdom	1	3000	3000		Amoxicillin	1500	3000	0	3000	0		3000		3000	0	3000	3000		1500		0	1500	1500	187	0.257576	-0.927601
1958211	Amoxicillin	2000	1	1	Amoxicillin	500	3	1	NL	2000	1500	3500	Amoxicillin	Amoxicillin	Pre- and postoperative	Netherlands	2	1750	2000	1500	Amoxicillin	250	2000	0	1750	0	1500	2000	1500	2000	1500	3500	2000	1500	1500	1500	0	500	500	188	0.258953	-0.867468
1960287	Amoxicillin	2000	1	1	Amoxicillin	500	3	1	NL	2000	1500	3500	Amoxicillin	Amoxicillin	Pre- and postoperative	Netherlands	2	1750	2000	1500	Amoxicillin	250	2000	0	1750	0	1500	2000	1500	2000	1500	3500	2000	1500	1500	1500	0	500	500	189	0.260331	-0.867468
1974003	Amoxicillin	2000	1	1	Amoxicillin	500	1	3	NL	2000	1500	3500	Amoxicillin	Amoxicillin	Pre- and postoperative	Netherlands	4	875	2000	500	Amoxicillin	-625	2000	0	875	0	166.667	2000	1500	2000	1500	3500	2000	500	1500	1500	-1000	500	-500	190	0.261708	-0.867468
2947848	Amoxicillin	250	3	1	Amoxicillin	250	3	4	UK	750	3000	3750	Amoxicillin	Amoxicillin	Pre- and postoperative	United Kingdom	5	750	750	750	Amoxicillin	-750	750	0	750	0	187.5	750	3000	750	3000	3750	750	750	1500	1500	-750	-750	-1500	191	0.263085	-0.837402
3066929	Amoxicillin	250	3	1	Amoxicillin	250	3	4	UK	750	3000	3750	Amoxicillin	Amoxicillin	Pre- and postoperative	United Kingdom	5	750	750	750	Amoxicillin	-750	750	0	750	0	187.5	750	3000	750	3000	3750	750	750	1500	1500	-750	-750	-1500	192	0.264463	-0.837402
3138506	Amoxicillin	250	3	5	None				UK	3750	0	3750	Amoxicillin	None	Only preoperative	United Kingdom	5	750	750		Amoxicillin	-750	150	0	750	0		3750		3750	0	3750	750		1500		0	-750	-750	193	0.26584	-0.837402
2947718	Amoxicillin	250	3	1	Amoxicillin	250	3	4	UK	750	3000	3750	Amoxicillin	Amoxicillin	Pre- and postoperative	United Kingdom	5	750	750	750	Amoxicillin	-750	750	0	750	0	187.5	750	3000	750	3000	3750	750	750	1500	1500	-750	-750	-1500	194	0.267218	-0.837402
213	None				Amoxicillin/Clavulanic acid	625	3	2	Spain		3750	3750	None	Amoxicillin/Clavulanic Acid	Only postoperative	Spain	2	1875		1875	Amoxicillin/Clavulanic Acid	375			1875	0	937.5		3750	0	3750	3750		1875		1500	375	0	375	195	0.268595	-0.837402
3135489	None				Amoxicillin	250	3	5	UK	0	3750	3750	None	Amoxicillin	Only postoperative	United Kingdom	5	750		750	Amoxicillin	-750			750	0	150		3750	0	3750	3750		750		1500	-750	0	-750	196	0.269972	-0.837402
4	None				Amoxicillin/Clavulanic acid	625	3	2	Spain		3750	3750	None	Amoxicillin/Clavulanic Acid	Only postoperative	Spain	2	1875		1875	Amoxicillin/Clavulanic Acid	375			1875	0	937.5		3750	0	3750	3750		1875		1500	375	0	375	197	0.27135	-0.837402
72	Amoxicillin	2000	1	1	Amoxicillin	2000	1	1	SW	2000	2000	4000	Amoxicillin	Amoxicillin	Pre- and postoperative	Sweden	2	2000	2000	2000	Amoxicillin	500	2000	0	2000	0	2000	2000	2000	2000	2000	4000	2000	2000	1500	1500	500	500	1000	198	0.272727	-0.807336
152687420	Amoxicillin/Clavulanic acid	1000	2	2	None				Italy	4000		4000	Amoxicillin/Clavulanic Acid	None	Only preoperative	Italy	2	2000	2000		Amoxicillin/Clavulanic Acid	500	1000	0	2000	0		4000		4000	0	4000	2000		1500		0	500	500	199	0.274105	-0.807336
2955042	Amoxicillin	250	3	3	Amoxicillin	250		7	UK	2250	1750	4000	Amoxicillin	Amoxicillin	Pre- and postoperative	United Kingdom	10	400	750	250	Amoxicillin	-1100	250	0	400	0		2250		2250	1750	4000	750	250	1500	1500	-1250	-750	-2000	200	0.275482	-0.807336
10	Phenoxymethylpenicillin	2000	1	1	Phenoxymethylpenicillin	2000	1	1	SW	2000	2000	4000	Phenoxymethylpenicillin	Phenoxymethylpenicillin	Pre- and postoperative	Sweden	2	2000	2000	2000	Phenoxymethylpenicillin	0	2000	0	2000	0	2000	2000	2000	2000	2000	4000	2000	2000	2000	2000	0	0	0	201	0.276859	-0.807336
11	Phenoxymethylpenicillin	2000	1	1	Phenoxymethylpenicillin	2000	1	1	SW	2000	2000	4000	Phenoxymethylpenicillin	Phenoxymethylpenicillin	Pre- and postoperative	Sweden	2	2000	2000	2000	Phenoxymethylpenicillin	0	2000	0	2000	0	2000	2000	2000	2000	2000	4000	2000	2000	2000	2000	0	0	0	202	0.278237	-0.807336
70	Amoxicillin	2000	1	1	Amoxicillin	2000	1	1	SW	2000	2000	4000	Amoxicillin	Amoxicillin	Pre- and postoperative	Sweden	2	2000	2000	2000	Amoxicillin	500	2000	0	2000	0	2000	2000	2000	2000	2000	4000	2000	2000	1500	1500	500	500	1000	203	0.279614	-0.807336
9	Phenoxymethylpenicillin	2000	1	1	Phenoxymethylpenicillin	2000	1	1	SW	2000	2000	4000	Phenoxymethylpenicillin	Phenoxymethylpenicillin	Pre- and postoperative	Sweden	2	2000	2000	2000	Phenoxymethylpenicillin	0	2000	0	2000	0	2000	2000	2000	2000	2000	4000	2000	2000	2000	2000	0	0	0	204	0.280992	-0.807336
71	Amoxicillin	2000	1	1	Amoxicillin	2000	1	1	SW	2000	2000	4000	Amoxicillin	Amoxicillin	Pre- and postoperative	Sweden	2	2000	2000	2000	Amoxicillin	500	2000	0	2000	0	2000	2000	2000	2000	2000	4000	2000	2000	1500	1500	500	500	1000	205	0.282369	-0.807336
7	Phenoxymethylpenicillin	2000	1	1	Phenoxymethylpenicillin	2000	1	1	SW	2000	2000	4000	Phenoxymethylpenicillin	Phenoxymethylpenicillin	Pre- and postoperative	Sweden	2	2000	2000	2000	Phenoxymethylpenicillin	0	2000	0	2000	0	2000	2000	2000	2000	2000	4000	2000	2000	2000	2000	0	0	0	206	0.283747	-0.807336
152681380	None				Amoxicillin/Clavulanic acid	1000	2	2	Italy		4000	4000	None	Amoxicillin/Clavulanic Acid	Only postoperative	Italy	2	2000		2000	Amoxicillin/Clavulanic Acid	500			2000	0	1000		4000	0	4000	4000		2000		1500	500	0	500	207	0.285124	-0.807336
3	Phenoxymethylpenicillin	2000	1	1	Phenoxymethylpenicillin	2000	1	1	SW	2000	2000	4000	Phenoxymethylpenicillin	Phenoxymethylpenicillin	Pre- and postoperative	Sweden	2	2000	2000	2000	Phenoxymethylpenicillin	0	2000	0	2000	0	2000	2000	2000	2000	2000	4000	2000	2000	2000	2000	0	0	0	208	0.286501	-0.807336
6	Phenoxymethylpenicillin	2000	1	1	Phenoxymethylpenicillin	2000	1	1	SW	2000	2000	4000	Phenoxymethylpenicillin	Phenoxymethylpenicillin	Pre- and postoperative	Sweden	2	2000	2000	2000	Phenoxymethylpenicillin	0	2000	0	2000	0	2000	2000	2000	2000	2000	4000	2000	2000	2000	2000	0	0	0	209	0.287879	-0.807336
4	Phenoxymethylpenicillin	2000	1	1	Phenoxymethylpenicillin	2000	1	1	SW	2000	2000	4000	Phenoxymethylpenicillin	Phenoxymethylpenicillin	Pre- and postoperative	Sweden	2	2000	2000	2000	Phenoxymethylpenicillin	0	2000	0	2000	0	2000	2000	2000	2000	2000	4000	2000	2000	2000	2000	0	0	0	210	0.289256	-0.807336
5	Phenoxymethylpenicillin	2000	1	1	Phenoxymethylpenicillin	2000	1	1	SW	2000	2000	4000	Phenoxymethylpenicillin	Phenoxymethylpenicillin	Pre- and postoperative	Sweden	2	2000	2000	2000	Phenoxymethylpenicillin	0	2000	0	2000	0	2000	2000	2000	2000	2000	4000	2000	2000	2000	2000	0	0	0	211	0.290634	-0.807336
2	Phenoxymethylpenicillin	2000	1	1	Phenoxymethylpenicillin	2000	1	1	SW	2000	2000	4000	Phenoxymethylpenicillin	Phenoxymethylpenicillin	Pre- and postoperative	Sweden	2	2000	2000	2000	Phenoxymethylpenicillin	0	2000	0	2000	0	2000	2000	2000	2000	2000	4000	2000	2000	2000	2000	0	0	0	212	0.292011	-0.807336
1	Phenoxymethylpenicillin	2000	1	1	Phenoxymethylpenicillin	2000	1	1	SW	2000	2000	4000	Phenoxymethylpenicillin	Phenoxymethylpenicillin	Pre- and postoperative	Sweden	2	2000	2000	2000	Phenoxymethylpenicillin	0	2000	0	2000	0	2000	2000	2000	2000	2000	4000	2000	2000	2000	2000	0	0	0	213	0.293388	-0.807336
8	Phenoxymethylpenicillin	2000	1	1	Phenoxymethylpenicillin	2000	1	1	SW	2000	2000	4000	Phenoxymethylpenicillin	Phenoxymethylpenicillin	Pre- and postoperative	Sweden	2	2000	2000	2000	Phenoxymethylpenicillin	0	2000	0	2000	0	2000	2000	2000	2000	2000	4000	2000	2000	2000	2000	0	0	0	214	0.294766	-0.807336
73	Amoxicillin	2000	1	1	Amoxicillin	2000	1	1	SW	2000	2000	4000	Amoxicillin	Amoxicillin	Pre- and postoperative	Sweden	2	2000	2000	2000	Amoxicillin	500	2000	0	2000	0	2000	2000	2000	2000	2000	4000	2000	2000	1500	1500	500	500	1000	215	0.296143	-0.807336
3135372	Amoxicillin	500	1	1	Amoxicillin	250	3	5	UK	500	3750	4250	Amoxicillin	Amoxicillin	Pre- and postoperative	United Kingdom	6	708.333	500	750	Amoxicillin	-791.667	500	0	708.333	0	150	500	3750	500	3750	4250	500	750	1500	1500	-750	-1000	-1750	216	0.297521	-0.77727
2943659	Amoxicillin	500	1	1	Amoxicillin	250	3	5	UK	500	3750	4250	Amoxicillin	Amoxicillin	Pre- and postoperative	United Kingdom	6	708.333	500	750	Amoxicillin	-791.667	500	0	708.333	0	150	500	3750	500	3750	4250	500	750	1500	1500	-750	-1000	-1750	217	0.298898	-0.77727
3135254	Amoxicillin	3000	1	1	Amoxicillin	500	3		UK	3000	1500	4500	Amoxicillin	Amoxicillin	Pre- and postoperative	United Kingdom	1	4500	3000		Amoxicillin	3000	3000	0	4500	0		3000		3000	1500	4500	3000		1500	1500	0	1500	1500	218	0.300275	-0.747204
12	Amoxicillin	500	3	1	Amoxicillin	500	3	2	Spain	1500	3000	4500	Amoxicillin	Amoxicillin	Pre- and postoperative	Spain	3	1500	1500	1500	Amoxicillin	0	1500	0	1500	0	750	1500	3000	1500	3000	4500	1500	1500	1500	1500	0	0	0	219	0.301653	-0.747204
74	Amoxicillin	750	3	1	Amoxicillin	750	3	1	SW	2250	2250	4500	Amoxicillin	Amoxicillin	Pre- and postoperative	Sweden	2	2250	2250	2250	Amoxicillin	750	2250	0	2250	0	2250	2250	2250	2250	2250	4500	2250	2250	1500	1500	750	750	1500	220	0.30303	-0.747204
135	Amoxicillin	500	3	1	Amoxicillin	500	3	2	Spain	1500	3000	4500	Amoxicillin	Amoxicillin	Pre- and postoperative	Spain	3	1500	1500	1500	Amoxicillin	0	1500	0	1500	0	750	1500	3000	1500	3000	4500	1500	1500	1500	1500	0	0	0	221	0.304408	-0.747204
1959381	Amoxicillin	500	1	1	Amoxicillin	500	4	2	NL	500	4000	4500	Amoxicillin	Amoxicillin	Pre- and postoperative	Netherlands	3	1500	500	2000	Amoxicillin	0	500	0	1500	0	1000	500	4000	500	4000	4500	500	2000	1500	1500	500	-1000	-500	222	0.305785	-0.747204
1978112	Amoxicillin		1	1	Amoxicillin	25000	3	0	NL	1000	3750	4750	Amoxicillin	Amoxicillin	Pre- and postoperative	Netherlands	1	4750	1000		Amoxicillin	3250			4750	0			0	1000	3750	4750	1000		1500	1500	0	-500	-500	223	0.307163	-0.717138
128	None				Amoxicillin	800	3	2	Spain		4800	4800	None	Amoxicillin	Only postoperative	Spain	2	2400		2400	Amoxicillin	900			2400	0	1200		4800	0	4800	4800		2400		1500	900	0	900	224	0.30854	-0.711125
152703417	Amoxicillin/Clavulanic acid	1000	1	1	Amoxicillin/Clavulanic acid	1000	2	2	Italy	1000	4000	5000	Amoxicillin/Clavulanic Acid	Amoxicillin/Clavulanic Acid	Pre- and postoperative	Italy	3	1666.67	1000	2000	Amoxicillin/Clavulanic Acid	166.667	1000	0	1666.67	0	1000	1000	4000	1000	4000	5000	1000	2000	1500	1500	500	-500	0	225	0.309917	-0.687072
2943550	None				Amoxicillin	250	3	7	UK	0	5250	5250	None	Amoxicillin	Only postoperative	United Kingdom	7	750		750	Amoxicillin	-750			750	0	107.143		5250	0	5250	5250		750		1500	-750	0	-750	226	0.311295	-0.657005
3221423	None				Amoxicillin	250	3	7	UK	0	5250	5250	None	Amoxicillin	Only postoperative	United Kingdom	7	750		750	Amoxicillin	-750			750	0	107.143		5250	0	5250	5250		750		1500	-750	0	-750	227	0.312672	-0.657005
2943093	Amoxicillin	250	1	1	Amoxicillin	250	3	7	UK	250	5250	5500	Amoxicillin	Amoxicillin	Pre- and postoperative	United Kingdom	8	687.5	250	750	Amoxicillin	-812.5	250	0	687.5	0	107.143	250	5250	250	5250	5500	250	750	1500	1500	-750	-1250	-2000	228	0.31405	-0.626939
3145987	Amoxicillin	250	1	1	Amoxicillin	250	3	7	UK	250	5250	5500	Amoxicillin	Amoxicillin	Pre- and postoperative	United Kingdom	8	687.5	250	750	Amoxicillin	-812.5	250	0	687.5	0	107.143	250	5250	250	5250	5500	250	750	1500	1500	-750	-1250	-2000	229	0.315427	-0.626939
152970089	Amoxicillin	500	1	1	Amoxicillin	500	2	5	Italy	500	5000	5500	Amoxicillin	Amoxicillin	Pre- and postoperative	Italy	6	916.667	500	1000	Amoxicillin	-583.333	500	0	916.667	0	200	500	5000	500	5000	5500	500	1000	1500	1500	-500	-1000	-1500	230	0.316804	-0.626939
3137663	None				Amoxicillin/Clavulanic Acid	375	3	5	UK	0	5625	5625	None	Amoxicillin/Clavulanic Acid	Only postoperative	United Kingdom	5	1125		1125	Amoxicillin/Clavulanic Acid	-375			1125	0	225		5625	0	5625	5625		1125		1500	-375	0	-375	231	0.318182	-0.611906
2953620	Amoxicillin	3000			Amoxicillin/Metronidazole	900	3	1	UK	3000	2700	5700	Amoxicillin	Amoxicillin/Metronidazole	Pre- and postoperative	United Kingdom	1	5700		2700	Amoxicillin/Clavulanic Acid	4200			5700	0	2700		2700	3000	2700	5700		2700	1500	1500	1200	0	1200	232	0.319559	-0.602886
3225777	Amoxicillin	500	1	1	Amoxicillin	250	3	7	UK	500	5250	5750	Amoxicillin	Amoxicillin	Pre- and postoperative	United Kingdom	8	718.75	500	750	Amoxicillin	-781.25	500	0	718.75	0	107.143	500	5250	500	5250	5750	500	750	1500	1500	-750	-1000	-1750	233	0.320937	-0.596873
80	Amoxicillin	1000	3	2	None				Spain	6000		6000	Amoxicillin	None	Only preoperative	Spain	2	3000	3000		Amoxicillin	1500	1500	0	3000	0		6000		6000	0	6000	3000		1500		0	1500	1500	234	0.322314	-0.566807
84	None				Metronidazole	400	3	5	SW	0	6000	6000	None	Metronidazole	Only postoperative	Sweden	5	1200		1200	Metronidazole	-300			1200	0	240		6000	0	6000	6000		1200		1500	-300	0	-300	235	0.323692	-0.566807
102	None				Amoxicillin/Clavulanic acid	1000	3	2	Spain		6000	6000	None	Amoxicillin/Clavulanic Acid	Only postoperative	Spain	2	3000		3000	Amoxicillin/Clavulanic Acid	1500			3000	0	1500		6000	0	6000	6000		3000		1500	1500	0	1500	236	0.325069	-0.566807
147	Amoxicillin/Clavulanic acid	500	3	2	Amoxicillin/Clavulanic acid	500	3	2	Spain	3000	3000	6000	Amoxicillin/Clavulanic Acid	Amoxicillin/Clavulanic Acid	Pre- and postoperative	Spain	4	1500	1500	1500	Amoxicillin/Clavulanic Acid	0	750	0	1500	0	750	3000	3000	3000	3000	6000	1500	1500	1500	1500	0	0	0	237	0.326446	-0.566807
25	None				Amoxicillin/Clavulanic acid	1000	3	2	Spain		6000	6000	None	Amoxicillin/Clavulanic Acid	Only postoperative	Spain	2	3000		3000	Amoxicillin/Clavulanic Acid	1500			3000	0	1500		6000	0	6000	6000		3000		1500	1500	0	1500	238	0.327824	-0.566807
3239375	Amoxicillin	3000	1	1	Amoxicillin	500	3	2	UK	3000	3000	6000	Amoxicillin	Amoxicillin	Pre- and postoperative	United Kingdom	3	2000	3000	1500	Amoxicillin	500	3000	0	2000	0	750	3000	3000	3000	3000	6000	3000	1500	1500	1500	0	1500	1500	239	0.329201	-0.566807
1967023	Amoxicillin	500	3	1	Amoxicillin	500	3	3	NL	1500	4500	6000	Amoxicillin	Amoxicillin	Pre- and postoperative	Netherlands	4	1500	1500	1500	Amoxicillin	0	1500	0	1500	0	500	1500	4500	1500	4500	6000	1500	1500	1500	1500	0	0	0	240	0.330578	-0.566807
152959876	Amoxicillin/Clavulanic acid	2000	1	1	Amoxicillin/Clavulanic acid	1000	2	2	Italy	2000	4000	6000	Amoxicillin/Clavulanic Acid	Amoxicillin/Clavulanic Acid	Pre- and postoperative	Italy	3	2000	2000	2000	Amoxicillin/Clavulanic Acid	500	2000	0	2000	0	1000	2000	4000	2000	4000	6000	2000	2000	1500	1500	500	500	1000	241	0.331956	-0.566807
152865583	Amoxicillin	1000	2	1	Amoxicillin	1000	2	2	Italy	2000	4000	6000	Amoxicillin	Amoxicillin	Pre- and postoperative	Italy	3	2000	2000	2000	Amoxicillin	500	2000	0	2000	0	1000	2000	4000	2000	4000	6000	2000	2000	1500	1500	500	500	1000	242	0.333333	-0.566807
125	Amoxicillin	2000		1	Amoxicillin	1000	1	4	Spain	2000	4000	6000	Amoxicillin	Amoxicillin	Pre- and postoperative	Spain	5	1200	2000	1000	Amoxicillin	-300			1200	0	250		4000	2000	4000	6000	2000	1000	1500	1500	-500	500	0	243	0.334711	-0.566807
60	Amoxicillin	500	3	2	Amoxicillin	500	3	2	Spain	3000	3000	6000	Amoxicillin	Amoxicillin	Pre- and postoperative	Spain	4	1500	1500	1500	Amoxicillin	0	750	0	1500	0	750	3000	3000	3000	3000	6000	1500	1500	1500	1500	0	0	0	244	0.336088	-0.566807
1959006	Amoxicillin	500	3	1	Amoxicillin	500	3	3	NL	3000	4500	7500	Amoxicillin	Amoxicillin	Pre- and postoperative	Netherlands	4	1875	3000	1500	Amoxicillin	375	1500	-1500	1875	0	500	1500	4500	1500	4500	6000	1500	1500	1500	1500	0	0	0	245	0.337466	-0.566807
3137345	Amoxicillin	2000	1	1	.	500	3	3	UK	2000	4500	6500	Amoxicillin	Not responded	Pre- and postoperative	United Kingdom	4	1625	2000	1500	Erythromycin	-375	2000	0	1625	0	500	2000	4500	2000	4500	6500	2000	1500	1500		0	500		246	0.338843	-0.506675
1979112	Clindamycin	600	1	1	Clindamycin	300	4	5	NL	600	6000	6600	Clindamycin	Clindamycin	Pre- and postoperative	Netherlands	6	1100	600	1200	Clindamycin	-100	600	0	1100	0	240	600	6000	600	6000	6600	600	1200	1200	1200	0	-600	-600	247	0.34022	-0.494648
2951293	Amoxicillin	3000	1	1	Amoxicillin	250	3	5	UK	3000	3750	6750	Amoxicillin	Amoxicillin	Pre- and postoperative	United Kingdom	6	1125	3000	750	Amoxicillin	-375	3000	0	1125	0	150	3000	3750	3000	3750	6750	3000	750	1500	1500	-750	1500	750	248	0.341598	-0.476608
3034020	Amoxicillin	3000	1	1	Amoxicillin	250	3	5	UK	3000	3750	6750	Amoxicillin	Amoxicillin	Pre- and postoperative	United Kingdom	6	1125	3000	750	Amoxicillin	-375	3000	0	1125	0	150	3000	3750	3000	3750	6750	3000	750	1500	1500	-750	1500	750	249	0.342975	-0.476608
2942473	Amoxicillin	3000	1	1	Amoxicillin	250	3	5	UK	3000	3750	6750	Amoxicillin	Amoxicillin	Pre- and postoperative	United Kingdom	6	1125	3000	750	Amoxicillin	-375	3000	0	1125	0	150	3000	3750	3000	3750	6750	3000	750	1500	1500	-750	1500	750	250	0.344353	-0.476608
2942351	Amoxicillin	3000	1	1	Amoxicillin	250	3	5	UK	3000	3750	6750	Amoxicillin	Amoxicillin	Pre- and postoperative	United Kingdom	6	1125	3000	750	Amoxicillin	-375	3000	0	1125	0	150	3000	3750	3000	3750	6750	3000	750	1500	1500	-750	1500	750	251	0.34573	-0.476608
2942319	Amoxicillin	3000	1	1	Amoxicillin	250	3	5	UK	3000	3750	6750	Amoxicillin	Amoxicillin	Pre- and postoperative	United Kingdom	6	1125	3000	750	Amoxicillin	-375	3000	0	1125	0	150	3000	3750	3000	3750	6750	3000	750	1500	1500	-750	1500	750	252	0.347107	-0.476608
3063426	Amoxicillin	3000	1	1	Amoxicillin	250	3	5	UK	3000	3750	6750	Amoxicillin	Amoxicillin	Pre- and postoperative	United Kingdom	6	1125	3000	750	Amoxicillin	-375	3000	0	1125	0	150	3000	3750	3000	3750	6750	3000	750	1500	1500	-750	1500	750	253	0.348485	-0.476608
2959111	Amoxicillin	3000	1	1	Amoxicillin	250	3	5	UK	3000	3750	6750	Amoxicillin	Amoxicillin	Pre- and postoperative	United Kingdom	6	1125	3000	750	Amoxicillin	-375	3000	0	1125	0	150	3000	3750	3000	3750	6750	3000	750	1500	1500	-750	1500	750	254	0.349862	-0.476608
2953781	Amoxicillin	3800	1	1	Amoxicillin	3000	1	1	UK	3800	3000	6800	Amoxicillin	Amoxicillin	Pre- and postoperative	United Kingdom	2	3400	3800	3000	Amoxicillin	1900	3800	0	3400	0	3000	3800	3000	3800	3000	6800	3800	3000	1500	1500	1500	2300	3800	255	0.35124	-0.470595
176	Amoxicillin	800	3	1	Amoxicillin	800	3	2	Spain	2400	4800	7200	Amoxicillin	Amoxicillin	Pre- and postoperative	Spain	3	2400	2400	2400	Amoxicillin	900	2400	0	2400	0	1200	2400	4800	2400	4800	7200	2400	2400	1500	1500	900	900	1800	256	0.352617	-0.42249
1978160	Amoxicillin	400	3	1	Amoxicillin	400	3	5	NL	2400	6000	8400	Amoxicillin	Amoxicillin	Pre- and postoperative	Netherlands	6	1400	2400	1200	Amoxicillin	-100	1200	-1200	1400	0	240	1200	6000	1200	6000	7200	1200	1200	1500	1500	-300	-300	-600	257	0.353994	-0.42249
103	Amoxicillin	800	3	1	Amoxicillin	800	3	2	Spain	2400	4800	7200	Amoxicillin	Amoxicillin	Pre- and postoperative	Spain	3	2400	2400	2400	Amoxicillin	900	2400	0	2400	0	1200	2400	4800	2400	4800	7200	2400	2400	1500	1500	900	900	1800	258	0.355372	-0.42249
1953031	None				Amoxicillin	500	3	5	NL		7500	7500	None	Amoxicillin	Only postoperative	Netherlands	5	1500		1500	Amoxicillin	0			1500	0	300		7500	0	7500	7500		1500		1500	0	0	0	259	0.356749	-0.38641
3138621	Amoxicillin	3000	1	1	Amoxicillin	500	3	3	UK	3000	4500	7500	Amoxicillin	Amoxicillin	Pre- and postoperative	United Kingdom	4	1875	3000	1500	Amoxicillin	375	3000	0	1875	0	500	3000	4500	3000	4500	7500	3000	1500	1500	1500	0	1500	1500	260	0.358127	-0.38641
75	Amoxicillin				Amoxicillin	750	2	5	SW	0	7500	7500	Amoxicillin	Amoxicillin	Pre- and postoperative	Sweden	5	1500		1500	Amoxicillin	0			1500	0	300		7500	0	7500	7500		1500	1500	1500	0	0	0	261	0.359504	-0.38641
1972134	None				Amoxicillin	500	3	5	NL		7500	7500	None	Amoxicillin	Only postoperative	Netherlands	5	1500		1500	Amoxicillin	0			1500	0	300		7500	0	7500	7500		1500		1500	0	0	0	262	0.360882	-0.38641
3220364	None				Amoxicillin	500	3	5	UK	0	7500	7500	None	Amoxicillin	Only postoperative	United Kingdom	5	1500		1500	Amoxicillin	0			1500	0	300		7500	0	7500	7500		1500		1500	0	0	0	263	0.362259	-0.38641
3220049	None				Amoxicillin	500	3	5	UK	0	7500	7500	None	Amoxicillin	Only postoperative	United Kingdom	5	1500		1500	Amoxicillin	0			1500	0	300		7500	0	7500	7500		1500		1500	0	0	0	264	0.363636	-0.38641
3136800	None				Amoxicillin	500	3	5	UK	0	7500	7500	None	Amoxicillin	Only postoperative	United Kingdom	5	1500		1500	Amoxicillin	0			1500	0	300		7500	0	7500	7500		1500		1500	0	0	0	265	0.365014	-0.38641
2942423	None				Amoxicillin	500	3	5	UK	0	7500	7500	None	Amoxicillin	Only postoperative	United Kingdom	5	1500		1500	Amoxicillin	0			1500	0	300		7500	0	7500	7500		1500		1500	0	0	0	266	0.366391	-0.38641
169	Amoxicillin	500	3	2	Amoxicillin	500	3	3	Spain	3000	4500	7500	Amoxicillin	Amoxicillin	Pre- and postoperative	Spain	5	1500	1500	1500	Amoxicillin	0	750	0	1500	0	500	3000	4500	3000	4500	7500	1500	1500	1500	1500	0	0	0	267	0.367769	-0.38641
3153260	None				Amoxicillin	500	3	5	UK	0	7500	7500	None	Amoxicillin	Only postoperative	United Kingdom	5	1500		1500	Amoxicillin	0			1500	0	300		7500	0	7500	7500		1500		1500	0	0	0	268	0.369146	-0.38641
1978080	None				Amoxicillin	500	3	5	NL		7500	7500	None	Amoxicillin	Only postoperative	Netherlands	5	1500		1500	Amoxicillin	0			1500	0	300		7500	0	7500	7500		1500		1500	0	0	0	269	0.370523	-0.38641
13	Amoxicillin	500	3	1	Amoxicillin	500	3	4	Spain	1500	6000	7500	Amoxicillin	Amoxicillin	Pre- and postoperative	Spain	5	1500	1500	1500	Amoxicillin	0	1500	0	1500	0	375	1500	6000	1500	6000	7500	1500	1500	1500	1500	0	0	0	270	0.371901	-0.38641
2963169	Amoxicillin	500	3	2	Amoxicillin	500	3	3	UK	3000	4500	7500	Amoxicillin	Amoxicillin	Pre- and postoperative	United Kingdom	5	1500	1500	1500	Amoxicillin	0	750	0	1500	0	500	3000	4500	3000	4500	7500	1500	1500	1500	1500	0	0	0	271	0.373278	-0.38641
1953108	None				Amoxicillin	500	3	5	NL		7500	7500	None	Amoxicillin	Only postoperative	Netherlands	5	1500		1500	Amoxicillin	0			1500	0	300		7500	0	7500	7500		1500		1500	0	0	0	272	0.374656	-0.38641
1977142	None				Amoxicillin/Clavulanic Acid	625	3	4	NL		7500	7500	None	Amoxicillin/Clavulanic Acid	Only postoperative	Netherlands	4	1875		1875	Amoxicillin/Clavulanic Acid	375			1875	0	468.75		7500	0	7500	7500		1875		1500	375	0	375	273	0.376033	-0.38641
3175846	None				Amoxicillin	500	3	5	UK	0	7500	7500	None	Amoxicillin	Only postoperative	United Kingdom	5	1500		1500	Amoxicillin	0			1500	0	300		7500	0	7500	7500		1500		1500	0	0	0	274	0.37741	-0.38641
3138932	None				Amoxicillin	500	3	5	UK	0	7500	7500	None	Amoxicillin	Only postoperative	United Kingdom	5	1500		1500	Amoxicillin	0			1500	0	300		7500	0	7500	7500		1500		1500	0	0	0	275	0.378788	-0.38641
1967082	Amoxicillin	500	3	1	Clindamycin	300	3	7	NL	1500	6300	7800	Amoxicillin	Clindamycin	Pre- and postoperative	Netherlands	8	975	1500	900	Azithromycin	675	1500	0	975	0	128.571	1500	6300	1500	6300	7800	1500	900	1500	1200	-300	0	-300	276	0.380165	-0.350331
153528731	Amoxicillin/Clavulanic acid	800	2	1	Amoxicillin/Clavulanic acid		2	5	Italy	1600	6250	7850	Amoxicillin/Clavulanic Acid	Amoxicillin/Clavulanic Acid	Pre- and postoperative	Italy	6	1308.33	1600	1250	Amoxicillin/Clavulanic Acid	-191.667	1600	0	1308.33	0		1600		1600	6250	7850	1600	1250	1500	1500	-250	100	-150	277	0.381543	-0.344317
1954019	Amoxicillin		1	1	Amoxicillin	500	3	5	NL	500	7500	8000	Amoxicillin	Amoxicillin	Pre- and postoperative	Netherlands	6	1333.33	500	1500	Amoxicillin	-166.667			1333.33	0	300		7500	500	7500	8000	500	1500	1500	1500	0	-1000	-1000	278	0.38292	-0.326278
152680647	Amoxicillin/Clavulanic acid	2000	1	1	Amoxicillin/Clavulanic acid	1000	2	3	Italy	2000	6000	8000	Amoxicillin/Clavulanic Acid	Amoxicillin/Clavulanic Acid	Pre- and postoperative	Italy	4	2000	2000	2000	Amoxicillin/Clavulanic Acid	500	2000	0	2000	0	666.667	2000	6000	2000	6000	8000	2000	2000	1500	1500	500	500	1000	279	0.384298	-0.326278
1958331	Amoxicillin	500	2	1	Amoxicillin	500	2	7	NL	2000	7000	9000	Amoxicillin	Amoxicillin	Pre- and postoperative	Netherlands	8	1125	2000	1000	Amoxicillin	-375	1000	-1000	1125	0	142.857	1000	7000	1000	7000	8000	1000	1000	1500	1500	-500	-500	-1000	280	0.385675	-0.326278
1959223	Amoxicillin	500	1	1	Amoxicillin	500	3	5	NL	500	7500	8000	Amoxicillin	Amoxicillin	Pre- and postoperative	Netherlands	6	1333.33	500	1500	Amoxicillin	-166.667	500	0	1333.33	0	300	500	7500	500	7500	8000	500	1500	1500	1500	0	-1000	-1000	281	0.387052	-0.326278
152682391	Amoxicillin/Clavulanic acid	1000	2	1	Amoxicillin/Clavulanic acid	1000	2	3	Italy	2000	6000	8000	Amoxicillin/Clavulanic Acid	Amoxicillin/Clavulanic Acid	Pre- and postoperative	Italy	4	2000	2000	2000	Amoxicillin/Clavulanic Acid	500	2000	0	2000	0	666.667	2000	6000	2000	6000	8000	2000	2000	1500	1500	500	500	1000	282	0.38843	-0.326278
2943152	Amoxicillin	500	1	1	Amoxicillin	500	3	5	UK	500	7500	8000	Amoxicillin	Amoxicillin	Pre- and postoperative	United Kingdom	6	1333.33	500	1500	Amoxicillin	-166.667	500	0	1333.33	0	300	500	7500	500	7500	8000	500	1500	1500	1500	0	-1000	-1000	283	0.389807	-0.326278
132	Amoxicillin	1000	2	1	Amoxicillin	1000	2	3	Spain	2000	6000	8000	Amoxicillin	Amoxicillin	Pre- and postoperative	Spain	4	2000	2000	2000	Amoxicillin	500	2000	0	2000	0	666.667	2000	6000	2000	6000	8000	2000	2000	1500	1500	500	500	1000	284	0.391185	-0.326278
152693047	None				Amoxicillin/Clavulanic acid	1000	2	4	Italy		8000	8000	None	Amoxicillin/Clavulanic Acid	Only postoperative	Italy	4	2000		2000	Amoxicillin/Clavulanic Acid	500			2000	0	500		8000	0	8000	8000		2000		1500	500	0	500	285	0.392562	-0.326278
2974664	Amoxicillin	3000	1	1	Amoxicillin	250	4	5	UK	3000	5000	8000	Amoxicillin	Amoxicillin	Pre- and postoperative	United Kingdom	6	1333.33	3000	1000	Amoxicillin	-166.667	3000	0	1333.33	0	200	3000	5000	3000	5000	8000	3000	1000	1500	1500	-500	1500	1000	286	0.393939	-0.326278
156850226	None				Amoxicillin	1000	2	4	Italy		8000	8000	None	Amoxicillin	Only postoperative	Italy	4	2000		2000	Amoxicillin	500			2000	0	500		8000	0	8000	8000		2000		1500	500	0	500	287	0.395317	-0.326278
1954021	Amoxicillin	500	1	1	Amoxicillin	500	3	5	NL	500	7500	8000	Amoxicillin	Amoxicillin	Pre- and postoperative	Netherlands	6	1333.33	500	1500	Amoxicillin	-166.667	500	0	1333.33	0	300	500	7500	500	7500	8000	500	1500	1500	1500	0	-1000	-1000	288	0.396694	-0.326278
1983081	Amoxicillin	500	1	1	Amoxicillin	500	3	5	NL	500	7500	8000	Amoxicillin	Amoxicillin	Pre- and postoperative	Netherlands	6	1333.33	500	1500	Amoxicillin	-166.667	500	0	1333.33	0	300	500	7500	500	7500	8000	500	1500	1500	1500	0	-1000	-1000	289	0.398072	-0.326278
155051810	Amoxicillin	2000	1	1	Amoxicillin	1000	2	3	Italy	2000	6000	8000	Amoxicillin	Amoxicillin	Pre- and postoperative	Italy	4	2000	2000	2000	Amoxicillin	500	2000	0	2000	0	666.667	2000	6000	2000	6000	8000	2000	2000	1500	1500	500	500	1000	290	0.399449	-0.326278
194	None				Amoxicillin	1000	2	4	Spain		8000	8000	None	Amoxicillin	Only postoperative	Spain	4	2000		2000	Amoxicillin	500			2000	0	500		8000	0	8000	8000		2000		1500	500	0	500	291	0.400826	-0.326278
156347782	Amoxicillin/Clavulanic acid	1000	2	1	Amoxicillin/Clavulanic acid	1000	2	3	Italy	2000	6000	8000	Amoxicillin/Clavulanic Acid	Amoxicillin/Clavulanic Acid	Pre- and postoperative	Italy	4	2000	2000	2000	Amoxicillin/Clavulanic Acid	500	2000	0	2000	0	666.667	2000	6000	2000	6000	8000	2000	2000	1500	1500	500	500	1000	292	0.402204	-0.326278
2942242	Amoxicillin	3000	1	1	Penicillin V	250	4	5	UK	3000	5000	8000	Amoxicillin	Phenoxymethylpenicillin	Pre- and postoperative	United Kingdom	6	1333.33	3000	1000	Amoxicillin/Phenoxymethylpenicillin		3000	0	1333.33	0	200	3000	5000	3000	5000	8000	3000	1000	1500	2000	-1000	1500	500	293	0.403581	-0.326278
1975115	Amoxicillin	500	1	1	Amoxicillin	500	3	5	NL	500	7500	8000	Amoxicillin	Amoxicillin	Pre- and postoperative	Netherlands	6	1333.33	500	1500	Amoxicillin	-166.667	500	0	1333.33	0	300	500	7500	500	7500	8000	500	1500	1500	1500	0	-1000	-1000	294	0.404959	-0.326278
3219300	Amoxicillin	500	1	1	Amoxicillin	500	3	5	UK	500	7500	8000	Amoxicillin	Amoxicillin	Pre- and postoperative	United Kingdom	6	1333.33	500	1500	Amoxicillin	-166.667	500	0	1333.33	0	300	500	7500	500	7500	8000	500	1500	1500	1500	0	-1000	-1000	295	0.406336	-0.326278
1973061	Amoxicillin	500	1	1	Amoxicillin	500	3	5	NL	500	7500	8000	Amoxicillin	Amoxicillin	Pre- and postoperative	Netherlands	6	1333.33	500	1500	Amoxicillin	-166.667	500	0	1333.33	0	300	500	7500	500	7500	8000	500	1500	1500	1500	0	-1000	-1000	296	0.407714	-0.326278
3218881	Clindamycin	600	1	1	Amoxicillin	500	3	5	UK	600	7500	8100	Clindamycin	Amoxicillin	Pre- and postoperative	United Kingdom	6	1350	600	1500	Azithromycin	1050	600	0	1350	0	300	600	7500	600	7500	8100	600	1500	1200	1500	0	-600	-600	297	0.409091	-0.314251
1961132	Amoxicillin/Clavulanic Acid	625	1	1	Amoxicillin	500	3	5	NL	500	7500	8000	Amoxicillin/Clavulanic Acid	Amoxicillin	Pre- and postoperative	Netherlands	6	1333.33	500	1500	Amoxicillin/Amoxicillin + Clavulanic Acid	-166.667	625	125	1333.33	0	300	625	7500	625	7500	8125	625	1500	1500	1500	0	-875	-875	298	0.410468	-0.311245
2986331	Amoxicillin	3000	1	1	Amoxicillin	250	3	7	UK	3000	5250	8250	Amoxicillin	Amoxicillin	Pre- and postoperative	United Kingdom	8	1031.25	3000	750	Amoxicillin	-468.75	3000	0	1031.25	0	107.143	3000	5250	3000	5250	8250	3000	750	1500	1500	-750	1500	750	299	0.411846	-0.296212
3220053	Amoxicillin	3000	1	1	Amoxicillin	250	3	7	UK	3000	5250	8250	Amoxicillin	Amoxicillin	Pre- and postoperative	United Kingdom	8	1031.25	3000	750	Amoxicillin	-468.75	3000	0	1031.25	0	107.143	3000	5250	3000	5250	8250	3000	750	1500	1500	-750	1500	750	300	0.413223	-0.296212
2942830	Amoxicillin	3000	1	1	Metronidazole	250	3	7	UK	3000	5250	8250	Amoxicillin	Metronidazole	Pre- and postoperative	United Kingdom	8	1031.25	3000	750	Cefazolin	-1968.75	3000	0	1031.25	0	107.143	3000	5250	3000	5250	8250	3000	750	1500	1500	-750	1500	750	301	0.414601	-0.296212
2942954	Amoxicillin	3000	1	1	Amoxicillin	250	3	7	UK	3000	5250	8250	Amoxicillin	Amoxicillin	Pre- and postoperative	United Kingdom	8	1031.25	3000	750	Amoxicillin	-468.75	3000	0	1031.25	0	107.143	3000	5250	3000	5250	8250	3000	750	1500	1500	-750	1500	750	302	0.415978	-0.296212
2942990	Amoxicillin	3000	1	1	Amoxicillin	250	3	7	UK	3000	5250	8250	Amoxicillin	Amoxicillin	Pre- and postoperative	United Kingdom	8	1031.25	3000	750	Amoxicillin	-468.75	3000	0	1031.25	0	107.143	3000	5250	3000	5250	8250	3000	750	1500	1500	-750	1500	750	303	0.417355	-0.296212
3134618	Amoxicillin	3000	1	1	Amoxicillin	250	3	7	UK	3000	5250	8250	Amoxicillin	Amoxicillin	Pre- and postoperative	United Kingdom	8	1031.25	3000	750	Amoxicillin	-468.75	3000	0	1031.25	0	107.143	3000	5250	3000	5250	8250	3000	750	1500	1500	-750	1500	750	304	0.418733	-0.296212
2956632	Amoxicillin	3000	1	1	Amoxicillin	250	3	7	UK	3000	5250	8250	Amoxicillin	Amoxicillin	Pre- and postoperative	United Kingdom	8	1031.25	3000	750	Amoxicillin	-468.75	3000	0	1031.25	0	107.143	3000	5250	3000	5250	8250	3000	750	1500	1500	-750	1500	750	305	0.42011	-0.296212
3136649	Amoxicillin	3000	1	1	Amoxicillin	250	3	7	UK	3000	5250	8250	Amoxicillin	Amoxicillin	Pre- and postoperative	United Kingdom	8	1031.25	3000	750	Amoxicillin	-468.75	3000	0	1031.25	0	107.143	3000	5250	3000	5250	8250	3000	750	1500	1500	-750	1500	750	306	0.421488	-0.296212
2942757	Amoxicillin	3000	1	1	Amoxicillin	250	3	7	UK	3000	5250	8250	Amoxicillin	Amoxicillin	Pre- and postoperative	United Kingdom	8	1031.25	3000	750	Amoxicillin	-468.75	3000	0	1031.25	0	107.143	3000	5250	3000	5250	8250	3000	750	1500	1500	-750	1500	750	307	0.422865	-0.296212
2946534	Amoxicillin	3000	1	1	Amoxicillin	250	3	7	UK	3000	5250	8250	Amoxicillin	Amoxicillin	Pre- and postoperative	United Kingdom	8	1031.25	3000	750	Amoxicillin	-468.75	3000	0	1031.25	0	107.143	3000	5250	3000	5250	8250	3000	750	1500	1500	-750	1500	750	308	0.424242	-0.296212
3219664	Amoxicillin	3000	1	1	Amoxicillin/Clavulanic Acid	375	3	5	UK	3000	5625	8625	Amoxicillin	Amoxicillin/Clavulanic Acid	Pre- and postoperative	United Kingdom	6	1437.5	3000	1125	Amoxicillin/Amoxicillin + Clavulanic Acid	-62.5	3000	0	1437.5	0	225	3000	5625	3000	5625	8625	3000	1125	1500	1500	-375	1500	1125	309	0.42562	-0.251113
1966112	Amoxicillin	500	3	1	Amoxicillin	500	3	5	NL	1500	7500	9000	Amoxicillin	Amoxicillin	Pre- and postoperative	Netherlands	6	1500	1500	1500	Amoxicillin	0	1500	0	1500	0	300	1500	7500	1500	7500	9000	1500	1500	1500	1500	0	0	0	310	0.426997	-0.206013
152733749	Amoxicillin/Clavulanic acid	1000	1	1	Amoxicillin/Clavulanic acid	1000	2	4	Italy	1000	8000	9000	Amoxicillin/Clavulanic Acid	Amoxicillin/Clavulanic Acid	Pre- and postoperative	Italy	5	1800	1000	2000	Amoxicillin/Clavulanic Acid	300	1000	0	1800	0	500	1000	8000	1000	8000	9000	1000	2000	1500	1500	500	-500	0	311	0.428375	-0.206013
1963020	Amoxicillin	500	3	1	Amoxicillin	500	3	5	NL	1500	7500	9000	Amoxicillin	Amoxicillin	Pre- and postoperative	Netherlands	6	1500	1500	1500	Amoxicillin	0	1500	0	1500	0	300	1500	7500	1500	7500	9000	1500	1500	1500	1500	0	0	0	312	0.429752	-0.206013
1978041	Amoxicillin	3000	3	1	Amoxicillin				NL	3000		3000	Amoxicillin	Amoxicillin	Pre- and postoperative	Netherlands	1	3000	3000		Amoxicillin	1500	9000	6000	3000	0		9000		9000	0	9000	9000		1500	1500	0	7500	7500	313	0.431129	-0.206013
2950341	Amoxicillin	3000	1	1	Amoxicillin	6000	1	1	UK	3000	6000	9000	Amoxicillin	Amoxicillin	Pre- and postoperative	United Kingdom	2	4500	3000	6000	Amoxicillin	3000	3000	0	4500	0	6000	3000	6000	3000	6000	9000	3000	6000	1500	1500	4500	1500	6000	314	0.432507	-0.206013
96	Amoxicillin	1000	3	1	Amoxicillin	1000	3	2	Spain	3000	6000	9000	Amoxicillin	Amoxicillin	Pre- and postoperative	Spain	3	3000	3000	3000	Amoxicillin	1500	3000	0	3000	0	1500	3000	6000	3000	6000	9000	3000	3000	1500	1500	1500	1500	3000	315	0.433884	-0.206013
3062798	Amoxicillin/Clavulanic Acid	375	3	1	Amoxicillin	375	3	7	UK	1125	7875	9000	Amoxicillin/Clavulanic Acid	Amoxicillin	Pre- and postoperative	United Kingdom	8	1125	1125	1125	Amoxicillin/Amoxicillin + Clavulanic Acid	-375	1125	0	1125	0	160.714	1125	7875	1125	7875	9000	1125	1125	1500	1500	-375	-375	-750	316	0.435262	-0.206013
1984101	Amoxicillin	500	3	1	Amoxicillin	500	3	5	NL	1500	7500	9000	Amoxicillin	Amoxicillin	Pre- and postoperative	Netherlands	6	1500	1500	1500	Amoxicillin	0	1500	0	1500	0	300	1500	7500	1500	7500	9000	1500	1500	1500	1500	0	0	0	317	0.436639	-0.206013
152739538	Amoxicillin/Clavulanic acid	1000	1	1	Amoxicillin/Clavulanic acid	1000	2	4	Italy	1000	8000	9000	Amoxicillin/Clavulanic Acid	Amoxicillin/Clavulanic Acid	Pre- and postoperative	Italy	5	1800	1000	2000	Amoxicillin/Clavulanic Acid	300	1000	0	1800	0	500	1000	8000	1000	8000	9000	1000	2000	1500	1500	500	-500	0	318	0.438016	-0.206013
1984239	Clindamycin		3	1	Amoxicillin/Clavulanic Acid	625	3	4	NL	1800	7500	9300	Clindamycin	Amoxicillin/Clavulanic Acid	Pre- and postoperative	Netherlands	5	1860	1800	1875	Clindamycin/Amoxicillin + Clavulanic Acid				1860	0	468.75		7500	1800	7500	9300	1800	1875	1200	1500	375	600	975	319	0.439394	-0.169934
1958084	Amoxicillin/Clavulanic Acid	625	3	1	Amoxicillin/Clavulanic Acid	625	3	4	NL	1500	7500	9000	Amoxicillin/Clavulanic Acid	Amoxicillin/Clavulanic Acid	Pre- and postoperative	Netherlands	5	1800	1500	1875	Amoxicillin/Clavulanic Acid	300	1875	375	1800	0	468.75	1875	7500	1875	7500	9375	1875	1875	1500	1500	375	375	750	320	0.440771	-0.160914
1966004	None				Amoxicillin/Clavulanic Acid	625	3	5	NL		10500	10500	None	Amoxicillin/Clavulanic Acid	Only postoperative	Netherlands	5	2100		2100	Amoxicillin/Clavulanic Acid	600			2100	0	375		9375	0	9375	9375		1875		1500	375	0	375	321	0.442149	-0.160914
1965040	Amoxicillin	2000	1	1	Amoxicillin	500	3	5	NL	2000	7500	9500	Amoxicillin	Amoxicillin	Pre- and postoperative	Netherlands	6	1583.33	2000	1500	Amoxicillin	83.3334	2000	0	1583.33	0	300	2000	7500	2000	7500	9500	2000	1500	1500	1500	0	500	500	322	0.443526	-0.145881
1973038	Amoxicillin	2000	1	1	Amoxicillin/Clavulanic Acid	625	3	4	NL	2000	7500	9500	Amoxicillin	Amoxicillin/Clavulanic Acid	Pre- and postoperative	Netherlands	5	1900	2000	1875	Amoxicillin/Amoxicillin + Clavulanic Acid	400	2000	0	1900	0	468.75	2000	7500	2000	7500	9500	2000	1875	1500	1500	375	500	875	323	0.444904	-0.145881
1961019	Amoxicillin	2000	1	1	Amoxicillin	500	3	5	NL	2000	7500	9500	Amoxicillin	Amoxicillin	Pre- and postoperative	Netherlands	6	1583.33	2000	1500	Amoxicillin	83.3334	2000	0	1583.33	0	300	2000	7500	2000	7500	9500	2000	1500	1500	1500	0	500	500	324	0.446281	-0.145881
1973215	Amoxicillin	2000	1	1	Amoxicillin/Clavulanic Acid	625	3	4	NL	2000	7500	9500	Amoxicillin	Amoxicillin/Clavulanic Acid	Pre- and postoperative	Netherlands	5	1900	2000	1875	Amoxicillin/Amoxicillin + Clavulanic Acid	400	2000	0	1900	0	468.75	2000	7500	2000	7500	9500	2000	1875	1500	1500	375	500	875	325	0.447658	-0.145881
2954223	Amoxicillin	2000	1	1	Amoxicillin	500	3	5	UK	2000	7500	9500	Amoxicillin	Amoxicillin	Pre- and postoperative	United Kingdom	6	1583.33	2000	1500	Amoxicillin	83.3334	2000	0	1583.33	0	300	2000	7500	2000	7500	9500	2000	1500	1500	1500	0	500	500	326	0.449036	-0.145881
1958088	Amoxicillin	2000	1	1	Amoxicillin	500	3	5	NL	2000	7500	9500	Amoxicillin	Amoxicillin	Pre- and postoperative	Netherlands	6	1583.33	2000	1500	Amoxicillin	83.3334	2000	0	1583.33	0	300	2000	7500	2000	7500	9500	2000	1500	1500	1500	0	500	500	327	0.450413	-0.145881
1970034	Amoxicillin	2000	1	1	Amoxicillin	500	3	5	NL	2000	7500	9500	Amoxicillin	Amoxicillin	Pre- and postoperative	Netherlands	6	1583.33	2000	1500	Amoxicillin	83.3334	2000	0	1583.33	0	300	2000	7500	2000	7500	9500	2000	1500	1500	1500	0	500	500	328	0.451791	-0.145881
1984002	Amoxicillin	2000	1	1	Amoxicillin	500	3	5	NL	2000	7500	9500	Amoxicillin	Amoxicillin	Pre- and postoperative	Netherlands	6	1583.33	2000	1500	Amoxicillin	83.3334	2000	0	1583.33	0	300	2000	7500	2000	7500	9500	2000	1500	1500	1500	0	500	500	329	0.453168	-0.145881
3134574	Amoxicillin	2000	1	1	Amoxicillin	500	3	5	UK	2000	7500	9500	Amoxicillin	Amoxicillin	Pre- and postoperative	United Kingdom	6	1583.33	2000	1500	Amoxicillin	83.3334	2000	0	1583.33	0	300	2000	7500	2000	7500	9500	2000	1500	1500	1500	0	500	500	330	0.454545	-0.145881
1975212	Amoxicillin	2000	1	1	Amoxicillin	500	3	5	NL	2000	7500	9500	Amoxicillin	Amoxicillin	Pre- and postoperative	Netherlands	6	1583.33	2000	1500	Amoxicillin	83.3334	2000	0	1583.33	0	300	2000	7500	2000	7500	9500	2000	1500	1500	1500	0	500	500	331	0.455923	-0.145881
1971124	Amoxicillin	2000	1	1	Amoxicillin	500	3	5	NL	2000	7500	9500	Amoxicillin	Amoxicillin	Pre- and postoperative	Netherlands	6	1583.33	2000	1500	Amoxicillin	83.3334	2000	0	1583.33	0	300	2000	7500	2000	7500	9500	2000	1500	1500	1500	0	500	500	332	0.4573	-0.145881
3218868	Amoxicillin	2000	1	1	Amoxicillin	500	3	5	UK	2000	7500	9500	Amoxicillin	Amoxicillin	Pre- and postoperative	United Kingdom	6	1583.33	2000	1500	Amoxicillin	83.3334	2000	0	1583.33	0	300	2000	7500	2000	7500	9500	2000	1500	1500	1500	0	500	500	333	0.458678	-0.145881
1967100	Amoxicillin	2000	1	1	Amoxicillin/Clavulanic Acid	625	3	4	NL	2000	7500	9500	Amoxicillin	Amoxicillin/Clavulanic Acid	Pre- and postoperative	Netherlands	5	1900	2000	1875	Amoxicillin/Amoxicillin + Clavulanic Acid	400	2000	0	1900	0	468.75	2000	7500	2000	7500	9500	2000	1875	1500	1500	375	500	875	334	0.460055	-0.145881
1975163	Amoxicillin	2000	1	1	Amoxicillin	500	3	5	NL	2000	7500	9500	Amoxicillin	Amoxicillin	Pre- and postoperative	Netherlands	6	1583.33	2000	1500	Amoxicillin	83.3334	2000	0	1583.33	0	300	2000	7500	2000	7500	9500	2000	1500	1500	1500	0	500	500	335	0.461433	-0.145881
108	Amoxicillin	2000		1	Amoxicillin	500	3	5	Spain	2000	7500	9500	Amoxicillin	Amoxicillin	Pre- and postoperative	Spain	6	1583.33	2000	1500	Amoxicillin	83.3334			1583.33	0	300		7500	2000	7500	9500	2000	1500	1500	1500	0	500	500	336	0.46281	-0.145881
1975015	Amoxicillin	2000	1	1	Amoxicillin	500	3	5	NL	2000	7500	9500	Amoxicillin	Amoxicillin	Pre- and postoperative	Netherlands	6	1583.33	2000	1500	Amoxicillin	83.3334	2000	0	1583.33	0	300	2000	7500	2000	7500	9500	2000	1500	1500	1500	0	500	500	337	0.464187	-0.145881
1963110	Amoxicillin	2000	1	1	Amoxicillin	500	3	5	NL	2000	7500	9500	Amoxicillin	Amoxicillin	Pre- and postoperative	Netherlands	6	1583.33	2000	1500	Amoxicillin	83.3334	2000	0	1583.33	0	300	2000	7500	2000	7500	9500	2000	1500	1500	1500	0	500	500	338	0.465565	-0.145881
1972019	Amoxicillin	2000	1	1	Amoxicillin	500	3	5	NL	2000	7500	9500	Amoxicillin	Amoxicillin	Pre- and postoperative	Netherlands	6	1583.33	2000	1500	Amoxicillin	83.3334	2000	0	1583.33	0	300	2000	7500	2000	7500	9500	2000	1500	1500	1500	0	500	500	339	0.466942	-0.145881
1950211	Amoxicillin	2000	1	1	Amoxicillin	500	3	5	NL	2000	7500	9500	Amoxicillin	Amoxicillin	Pre- and postoperative	Netherlands	6	1583.33	2000	1500	Amoxicillin	83.3334	2000	0	1583.33	0	300	2000	7500	2000	7500	9500	2000	1500	1500	1500	0	500	500	340	0.46832	-0.145881
1956045	Amoxicillin	500	3	1	Clindamycin	300	4	7	NL	1500	8400	9900	Amoxicillin	Clindamycin	Pre- and postoperative	Netherlands	8	1237.5	1500	1200	Azithromycin	937.5	1500	0	1237.5	0	171.429	1500	8400	1500	8400	9900	1500	1200	1500	1200	0	0	0	341	0.469697	-0.0977751
156722726	Amoxicillin/Clavulanic acid	1000	2	1	Amoxicillin/Clavulanic acid	1000	2	4	Italy	2000	8000	10000	Amoxicillin/Clavulanic Acid	Amoxicillin/Clavulanic Acid	Pre- and postoperative	Italy	5	2000	2000	2000	Amoxicillin/Clavulanic Acid	500	2000	0	2000	0	500	2000	8000	2000	8000	10000	2000	2000	1500	1500	500	500	1000	342	0.471074	-0.0857487
156348004	Amoxicillin/Clavulanic acid	1000	2	1	Amoxicillin/Clavulanic acid	1000	2	4	Italy	2000	8000	10000	Amoxicillin/Clavulanic Acid	Amoxicillin/Clavulanic Acid	Pre- and postoperative	Italy	5	2000	2000	2000	Amoxicillin/Clavulanic Acid	500	2000	0	2000	0	500	2000	8000	2000	8000	10000	2000	2000	1500	1500	500	500	1000	343	0.472452	-0.0857487
156364187	Amoxicillin/Clavulanic acid	1000	1	1	Amoxicillin/Clavulanic acid	1000	3	3	Italy	1000	9000	10000	Amoxicillin/Clavulanic Acid	Amoxicillin/Clavulanic Acid	Pre- and postoperative	Italy	4	2500	1000	3000	Amoxicillin/Clavulanic Acid	1000	1000	0	2500	0	1000	1000	9000	1000	9000	10000	1000	3000	1500	1500	1500	-500	1000	344	0.473829	-0.0857487
1977208	Amoxicillin/Clavulanic Acid	625	1	1	Amoxicillin/Clavulanic Acid	625	3	5	NL	500	10500	11000	Amoxicillin/Clavulanic Acid	Amoxicillin/Clavulanic Acid	Pre- and postoperative	Netherlands	6	1833.33	500	2100	Amoxicillin/Clavulanic Acid	333.333	625	125	1833.33	0	375	625	9375	625	9375	10000	625	1875	1500	1500	375	-875	-500	345	0.475207	-0.0857487
152746480	Amoxicillin	1000	2	1	Amoxicillin	1000	2	4	Italy	2000	8000	10000	Amoxicillin	Amoxicillin	Pre- and postoperative	Italy	5	2000	2000	2000	Amoxicillin	500	2000	0	2000	0	500	2000	8000	2000	8000	10000	2000	2000	1500	1500	500	500	1000	346	0.476584	-0.0857487
152994437	Amoxicillin/Clavulanic acid	2000	1	1	Amoxicillin/Clavulanic acid	1000	2	4	Italy	2000	8000	10000	Amoxicillin/Clavulanic Acid	Amoxicillin/Clavulanic Acid	Pre- and postoperative	Italy	5	2000	2000	2000	Amoxicillin/Clavulanic Acid	500	2000	0	2000	0	500	2000	8000	2000	8000	10000	2000	2000	1500	1500	500	500	1000	347	0.477961	-0.0857487
156679313	Amoxicillin/Clavulanic acid	1000	2	1	Amoxicillin/Clavulanic acid	1000	2	4	Italy	2000	8000	10000	Amoxicillin/Clavulanic Acid	Amoxicillin/Clavulanic Acid	Pre- and postoperative	Italy	5	2000	2000	2000	Amoxicillin/Clavulanic Acid	500	2000	0	2000	0	500	2000	8000	2000	8000	10000	2000	2000	1500	1500	500	500	1000	348	0.479339	-0.0857487
156848865	None				Amoxicillin/Clavulanic acid	1000	2	5	Italy		10000	10000	None	Amoxicillin/Clavulanic Acid	Only postoperative	Italy	5	2000		2000	Amoxicillin/Clavulanic Acid	500			2000	0	400		10000	0	10000	10000		2000		1500	500	0	500	349	0.480716	-0.0857487
152751775	Amoxicillin/Clavulanic acid	2000	1	1	Amoxicillin/Clavulanic acid	1000	2	4	Italy	2000	8000	10000	Amoxicillin/Clavulanic Acid	Amoxicillin/Clavulanic Acid	Pre- and postoperative	Italy	5	2000	2000	2000	Amoxicillin/Clavulanic Acid	500	2000	0	2000	0	500	2000	8000	2000	8000	10000	2000	2000	1500	1500	500	500	1000	350	0.482094	-0.0857487
1975176	Amoxicillin	2000	1	1	Amoxicillin	500	4	4	NL	2000	8000	10000	Amoxicillin	Amoxicillin	Pre- and postoperative	Netherlands	5	2000	2000	2000	Amoxicillin	500	2000	0	2000	0	500	2000	8000	2000	8000	10000	2000	2000	1500	1500	500	500	1000	351	0.483471	-0.0857487
152680779	None				Amoxicillin/Clavulanic acid	1000	2	5	Italy		10000	10000	None	Amoxicillin/Clavulanic Acid	Only postoperative	Italy	5	2000		2000	Amoxicillin/Clavulanic Acid	500			2000	0	400		10000	0	10000	10000		2000		1500	500	0	500	352	0.484849	-0.0857487
204	Amoxicillin	500	3	1	Amoxicillin	500	3	6	Spain	1500	9000	10500	Amoxicillin	Amoxicillin	Pre- and postoperative	Spain	7	1500	1500	1500	Amoxicillin	0	1500	0	1500	0	250	1500	9000	1500	9000	10500	1500	1500	1500	1500	0	0	0	353	0.486226	-0.0256164
1949115	Amoxicillin	3000	1	1	Amoxicillin	500	3	5	NL	3000	7500	10500	Amoxicillin	Amoxicillin	Pre- and postoperative	Netherlands	6	1750	3000	1500	Amoxicillin	250	3000	0	1750	0	300	3000	7500	3000	7500	10500	3000	1500	1500	1500	0	1500	1500	354	0.487603	-0.0256164
3134603	Amoxicillin	500	3	3	Amoxicillin	500	3	4	UK	4500	6000	10500	Amoxicillin	Amoxicillin	Pre- and postoperative	United Kingdom	7	1500	1500	1500	Amoxicillin	0	500	0	1500	0	375	4500	6000	4500	6000	10500	1500	1500	1500	1500	0	0	0	355	0.488981	-0.0256164
1960184	None				Amoxicillin	500	3	7	NL		10500	10500	None	Amoxicillin	Only postoperative	Netherlands	7	1500		1500	Amoxicillin	0			1500	0	214.286		10500	0	10500	10500		1500		1500	0	0	0	356	0.490358	-0.0256164
208	Amoxicillin	500	3	1	Amoxicillin	500	3	6	Spain	1500	9000	10500	Amoxicillin	Amoxicillin	Pre- and postoperative	Spain	7	1500	1500	1500	Amoxicillin	0	1500	0	1500	0	250	1500	9000	1500	9000	10500	1500	1500	1500	1500	0	0	0	357	0.491735	-0.0256164
144	Amoxicillin/Clavulanic acid	500	3	1	Amoxicillin/Clavulanic acid	500	3	6	Spain	1500	9000	10500	Amoxicillin/Clavulanic Acid	Amoxicillin/Clavulanic Acid	Pre- and postoperative	Spain	7	1500	1500	1500	Amoxicillin/Clavulanic Acid	0	1500	0	1500	0	250	1500	9000	1500	9000	10500	1500	1500	1500	1500	0	0	0	358	0.493113	-0.0256164
2944816	.	3000	1	1	.	500	3	5	UK	3000	7500	10500	Not responded	Not responded	Only postoperative	United Kingdom	6	1750	3000	1500	Not responded		3000	0	1750	0	300	3000	7500	3000	7500	10500	3000	1500			0	0		359	0.49449	-0.0256164
3078840	Amoxicillin	3000	1	1	Amoxicillin	500	3	5	UK	3000	7500	10500	Amoxicillin	Amoxicillin	Pre- and postoperative	United Kingdom	6	1750	3000	1500	Amoxicillin	250	3000	0	1750	0	300	3000	7500	3000	7500	10500	3000	1500	1500	1500	0	1500	1500	360	0.495868	-0.0256164
1963196	Amoxicillin	3000	1	1	Amoxicillin	500	3	5	NL	3000	7500	10500	Amoxicillin	Amoxicillin	Pre- and postoperative	Netherlands	6	1750	3000	1500	Amoxicillin	250	3000	0	1750	0	300	3000	7500	3000	7500	10500	3000	1500	1500	1500	0	1500	1500	361	0.497245	-0.0256164
1972021	None				Amoxicillin	500	3	7	NL		10500	10500	None	Amoxicillin	Only postoperative	Netherlands	7	1500		1500	Amoxicillin	0			1500	0	214.286		10500	0	10500	10500		1500		1500	0	0	0	362	0.498623	-0.0256164
1953241	None				Amoxicillin	500	3	7	NL		10500	10500	None	Amoxicillin	Only postoperative	Netherlands	7	1500		1500	Amoxicillin	0			1500	0	214.286		10500	0	10500	10500		1500		1500	0	0	0	363	0.5	-0.0256164
119	Amoxicillin	500	3	1	Amoxicillin	500	3	6	Spain	1500	9000	10500	Amoxicillin	Amoxicillin	Pre- and postoperative	Spain	7	1500	1500	1500	Amoxicillin	0	1500	0	1500	0	250	1500	9000	1500	9000	10500	1500	1500	1500	1500	0	0	0	364	0.501377	-0.0256164
3050996	Amoxicillin	3000	1	1	Amoxicillin	500	3	5	UK	3000	7500	10500	Amoxicillin	Amoxicillin	Pre- and postoperative	United Kingdom	6	1750	3000	1500	Amoxicillin	250	3000	0	1750	0	300	3000	7500	3000	7500	10500	3000	1500	1500	1500	0	1500	1500	365	0.502755	-0.0256164
3063044	Amoxicillin	3000	1	1	Amoxicillin	500	3	5	UK	3000	7500	10500	Amoxicillin	Amoxicillin	Pre- and postoperative	United Kingdom	6	1750	3000	1500	Amoxicillin	250	3000	0	1750	0	300	3000	7500	3000	7500	10500	3000	1500	1500	1500	0	1500	1500	366	0.504132	-0.0256164
1959323	None				Amoxicillin	500	3	7	NL		10500	10500	None	Amoxicillin	Only postoperative	Netherlands	7	1500		1500	Amoxicillin	0			1500	0	214.286		10500	0	10500	10500		1500		1500	0	0	0	367	0.50551	-0.0256164
1977018	Amoxicillin	3000	1	1	Amoxicillin	500	3	5	NL	3000	7500	10500	Amoxicillin	Amoxicillin	Pre- and postoperative	Netherlands	6	1750	3000	1500	Amoxicillin	250	3000	0	1750	0	300	3000	7500	3000	7500	10500	3000	1500	1500	1500	0	1500	1500	368	0.506887	-0.0256164
1982131	None				Amoxicillin	500	3	7	NL		10500	10500	None	Amoxicillin	Only postoperative	Netherlands	7	1500		1500	Amoxicillin	0			1500	0	214.286		10500	0	10500	10500		1500		1500	0	0	0	369	0.508265	-0.0256164
3137742	None				.	500	3	7	UK	0	10500	10500	None	Not responded	Only postoperative	United Kingdom	7	1500		1500	Not responded				1500	0	214.286		10500	0	10500	10500		1500			0	0		370	0.509642	-0.0256164
3152971	Amoxicillin	3000	1	1	Amoxicillin	500	3	5	UK	3000	7500	10500	Amoxicillin	Amoxicillin	Pre- and postoperative	United Kingdom	6	1750	3000	1500	Amoxicillin	250	3000	0	1750	0	300	3000	7500	3000	7500	10500	3000	1500	1500	1500	0	1500	1500	371	0.511019	-0.0256164
151	Amoxicillin	500	3	1	Amoxicillin	500	3	6	Spain	1500	9000	10500	Amoxicillin	Amoxicillin	Pre- and postoperative	Spain	7	1500	1500	1500	Amoxicillin	0	1500	0	1500	0	250	1500	9000	1500	9000	10500	1500	1500	1500	1500	0	0	0	372	0.512397	-0.0256164
1963159	None				Amoxicillin	500	3	7	NL		10500	10500	None	Amoxicillin	Only postoperative	Netherlands	7	1500		1500	Amoxicillin	0			1500	0	214.286		10500	0	10500	10500		1500		1500	0	0	0	373	0.513774	-0.0256164
1965053	Amoxicillin	3000	1	1	Amoxicillin/Clavulanic Acid	625	3	4	NL	3000	7500	10500	Amoxicillin	Amoxicillin/Clavulanic Acid	Pre- and postoperative	Netherlands	5	2100	3000	1875	Amoxicillin/Amoxicillin + Clavulanic Acid	600	3000	0	2100	0	468.75	3000	7500	3000	7500	10500	3000	1875	1500	1500	375	1500	1875	374	0.515151	-0.0256164
1981219	Amoxicillin	2000	1	1	Amoxicillin	500	3	6	NL	2000	9000	11000	Amoxicillin	Amoxicillin	Pre- and postoperative	Netherlands	7	1571.43	2000	1500	Amoxicillin	71.4286	2000	0	1571.43	0	250	2000	9000	2000	9000	11000	2000	1500	1500	1500	0	500	500	375	0.516529	0.0345159
222	Amoxicillin	500		1	Amoxicillin	500	3	7	Spain	500	10500	11000	Amoxicillin	Amoxicillin	Pre- and postoperative	Spain	8	1375	500	1500	Amoxicillin	-125			1375	0	214.286		10500	500	10500	11000	500	1500	1500	1500	0	-1000	-1000	376	0.517906	0.0345159
156591124	Amoxicillin/Clavulanic acid	1000	1	1	Amoxicillin/Clavulanic acid	1000	2	5	Italy	1000	10000	11000	Amoxicillin/Clavulanic Acid	Amoxicillin/Clavulanic Acid	Pre- and postoperative	Italy	6	1833.33	1000	2000	Amoxicillin/Clavulanic Acid	333.333	1000	0	1833.33	0	400	1000	10000	1000	10000	11000	1000	2000	1500	1500	500	-500	0	377	0.519284	0.0345159
153884180	Amoxicillin/Clavulanic acid	1000	1	1	Amoxicillin/Clavulanic acid	1000	2	5	Italy	1000	10000	11000	Amoxicillin/Clavulanic Acid	Amoxicillin/Clavulanic Acid	Pre- and postoperative	Italy	6	1833.33	1000	2000	Amoxicillin/Clavulanic Acid	333.333	1000	0	1833.33	0	400	1000	10000	1000	10000	11000	1000	2000	1500	1500	500	-500	0	378	0.520661	0.0345159
1975178	Amoxicillin	500	1	1	Amoxicillin	500	3	7	NL	500	10500	11000	Amoxicillin	Amoxicillin	Pre- and postoperative	Netherlands	8	1375	500	1500	Amoxicillin	-125	500	0	1375	0	214.286	500	10500	500	10500	11000	500	1500	1500	1500	0	-1000	-1000	379	0.522039	0.0345159
152736347	Amoxicillin	1000	1	1	Amoxicillin	1000	2	5	Italy	1000	10000	11000	Amoxicillin	Amoxicillin	Pre- and postoperative	Italy	6	1833.33	1000	2000	Amoxicillin	333.333	1000	0	1833.33	0	400	1000	10000	1000	10000	11000	1000	2000	1500	1500	500	-500	0	380	0.523416	0.0345159
2946634	Amoxicillin	500	1	1	Amoxicillin	500	3	7	UK	500	10500	11000	Amoxicillin	Amoxicillin	Pre- and postoperative	United Kingdom	8	1375	500	1500	Amoxicillin	-125	500	0	1375	0	214.286	500	10500	500	10500	11000	500	1500	1500	1500	0	-1000	-1000	381	0.524793	0.0345159
187	Amoxicillin	1000		1	Amoxicillin	1000	2	5	Spain	1000	10000	11000	Amoxicillin	Amoxicillin	Pre- and postoperative	Spain	6	1833.33	1000	2000	Amoxicillin	333.333			1833.33	0	400		10000	1000	10000	11000	1000	2000	1500	1500	500	-500	0	382	0.526171	0.0345159
1977258	Amoxicillin	500	1	1	Amoxicillin	500	3	7	NL	500	10500	11000	Amoxicillin	Amoxicillin	Pre- and postoperative	Netherlands	8	1375	500	1500	Amoxicillin	-125	500	0	1375	0	214.286	500	10500	500	10500	11000	500	1500	1500	1500	0	-1000	-1000	383	0.527548	0.0345159
152893704	Amoxicillin/Clavulanic acid	1000	1	1	Amoxicillin/Clavulanic acid	1000	2	5	Italy	1000	10000	11000	Amoxicillin/Clavulanic Acid	Amoxicillin/Clavulanic Acid	Pre- and postoperative	Italy	6	1833.33	1000	2000	Amoxicillin/Clavulanic Acid	333.333	1000	0	1833.33	0	400	1000	10000	1000	10000	11000	1000	2000	1500	1500	500	-500	0	384	0.528926	0.0345159
152763759	Amoxicillin/Clavulanic acid	1000	1	1	Amoxicillin/Clavulanic acid	1000	2	5	Italy	1000	10000	11000	Amoxicillin/Clavulanic Acid	Amoxicillin/Clavulanic Acid	Pre- and postoperative	Italy	6	1833.33	1000	2000	Amoxicillin/Clavulanic Acid	333.333	1000	0	1833.33	0	400	1000	10000	1000	10000	11000	1000	2000	1500	1500	500	-500	0	385	0.530303	0.0345159
152801682	Amoxicillin/Clavulanic acid	1000	1	1	Amoxicillin/Clavulanic acid	1000	2	5	Italy	1000	10000	11000	Amoxicillin/Clavulanic Acid	Amoxicillin/Clavulanic Acid	Pre- and postoperative	Italy	6	1833.33	1000	2000	Amoxicillin/Clavulanic Acid	333.333	1000	0	1833.33	0	400	1000	10000	1000	10000	11000	1000	2000	1500	1500	500	-500	0	386	0.531681	0.0345159
3062977	Clindamycin	600	1	1	Amoxicillin	500	3	7	UK	600	10500	11100	Clindamycin	Amoxicillin	Pre- and postoperative	United Kingdom	8	1387.5	600	1500	Azithromycin	1087.5	600	0	1387.5	0	214.286	600	10500	600	10500	11100	600	1500	1200	1500	0	-600	-600	387	0.533058	0.0465424
3151179	Clindamycin	600	1	1	Amoxicillin	500	3	7	UK	600	10500	11100	Clindamycin	Amoxicillin	Pre- and postoperative	United Kingdom	8	1387.5	600	1500	Azithromycin	1087.5	600	0	1387.5	0	214.286	600	10500	600	10500	11100	600	1500	1200	1500	0	-600	-600	388	0.534435	0.0465424
11	None				Amoxicillin/Clavulanic acid	625	3	6	Spain		11250	11250	None	Amoxicillin/Clavulanic Acid	Only postoperative	Spain	6	1875		1875	Amoxicillin/Clavulanic Acid	375			1875	0	312.5		11250	0	11250	11250		1875		1500	375	0	375	389	0.535813	0.0645821
1979005	Amoxicillin/Clavulanic Acid	625	3	1	Amoxicillin/Clavulanic Acid	625	3	5	NL	1500	10500	12000	Amoxicillin/Clavulanic Acid	Amoxicillin/Clavulanic Acid	Pre- and postoperative	Netherlands	6	2000	1500	2100	Amoxicillin/Clavulanic Acid	500	1875	375	2000	0	375	1875	9375	1875	9375	11250	1875	1875	1500	1500	375	375	750	390	0.53719	0.0645821
1959005	Amoxicillin/Clavulanic Acid	625	3	1	Amoxicillin/Clavulanic Acid	625	3	5	NL	1500	10500	12000	Amoxicillin/Clavulanic Acid	Amoxicillin/Clavulanic Acid	Pre- and postoperative	Netherlands	6	2000	1500	2100	Amoxicillin/Clavulanic Acid	500	1875	375	2000	0	375	1875	9375	1875	9375	11250	1875	1875	1500	1500	375	375	750	391	0.538567	0.0645821
1976146	Amoxicillin/Clavulanic Acid	625	3	1	Amoxicillin/Clavulanic Acid	625	3	5	NL	1500	10500	12000	Amoxicillin/Clavulanic Acid	Amoxicillin/Clavulanic Acid	Pre- and postoperative	Netherlands	6	2000	1500	2100	Amoxicillin/Clavulanic Acid	500	1875	375	2000	0	375	1875	9375	1875	9375	11250	1875	1875	1500	1500	375	375	750	392	0.539945	0.0645821
156347447	None				Amoxicillin/Clavulanic acid		3	6	Italy		11250	11250	None	Amoxicillin/Clavulanic Acid	Only postoperative	Italy	6	1875		1875	Amoxicillin/Clavulanic Acid	375			1875	0				0	11250	11250		1875		1500	375	0	375	393	0.541322	0.0645821
1955085	Amoxicillin	2000	1	1	Amoxicillin/Clavulanic Acid	625	3	5	NL	2000	10500	12500	Amoxicillin	Amoxicillin/Clavulanic Acid	Pre- and postoperative	Netherlands	6	2083.33	2000	2100	Amoxicillin/Amoxicillin + Clavulanic Acid	583.333	2000	0	2083.33	0	375	2000	9375	2000	9375	11375	2000	1875	1500	1500	375	500	875	394	0.5427	0.0796152
1960356	Amoxicillin	2000	1	1	Amoxicillin/Clavulanic Acid	625	3	5	NL	2000	10500	12500	Amoxicillin	Amoxicillin/Clavulanic Acid	Pre- and postoperative	Netherlands	6	2083.33	2000	2100	Amoxicillin/Amoxicillin + Clavulanic Acid	583.333	2000	0	2083.33	0	375	2000	9375	2000	9375	11375	2000	1875	1500	1500	375	500	875	395	0.544077	0.0796152
88	Amoxicillin	1000		1	Amoxicillin	500	3	7	Spain	1000	10500	11500	Amoxicillin	Amoxicillin	Pre- and postoperative	Spain	8	1437.5	1000	1500	Amoxicillin	-62.5			1437.5	0	214.286		10500	1000	10500	11500	1000	1500	1500	1500	0	-500	-500	396	0.545455	0.0946482
24	Amoxicillin	1000		1	Amoxicillin	500	3	7	Spain	1000	10500	11500	Amoxicillin	Amoxicillin	Pre- and postoperative	Spain	8	1437.5	1000	1500	Amoxicillin	-62.5			1437.5	0	214.286		10500	1000	10500	11500	1000	1500	1500	1500	0	-500	-500	397	0.546832	0.0946482
36	Amoxicillin	1000		1	Amoxicillin	500	3	7	Spain	1000	10500	11500	Amoxicillin	Amoxicillin	Pre- and postoperative	Spain	8	1437.5	1000	1500	Amoxicillin	-62.5			1437.5	0	214.286		10500	1000	10500	11500	1000	1500	1500	1500	0	-500	-500	398	0.548209	0.0946482
3147496	Amoxicillin	1000	1	1	Amoxicillin	500	3	7	UK	1000	10500	11500	Amoxicillin	Amoxicillin	Pre- and postoperative	United Kingdom	8	1437.5	1000	1500	Amoxicillin	-62.5	1000	0	1437.5	0	214.286	1000	10500	1000	10500	11500	1000	1500	1500	1500	0	-500	-500	399	0.549587	0.0946482
2944485	Amoxicillin	1000	1	1	Amoxicillin	500	3	7	UK	1000	10500	11500	Amoxicillin	Amoxicillin	Pre- and postoperative	United Kingdom	8	1437.5	1000	1500	Amoxicillin	-62.5	1000	0	1437.5	0	214.286	1000	10500	1000	10500	11500	1000	1500	1500	1500	0	-500	-500	400	0.550964	0.0946482
156586404	Amoxicillin	1000	2	2	Amoxicillin	1000	2	4	Italy	4000	8000	12000	Amoxicillin	Amoxicillin	Pre- and postoperative	Italy	6	2000	2000	2000	Amoxicillin	500	1000	0	2000	0	500	4000	8000	4000	8000	12000	2000	2000	1500	1500	500	500	1000	401	0.552342	0.15478
152740301	Amoxicillin/Clavulanic acid	1000	2	1	Amoxicillin/Clavulanic acid	1000	2	5	Italy	2000	10000	12000	Amoxicillin/Clavulanic Acid	Amoxicillin/Clavulanic Acid	Pre- and postoperative	Italy	6	2000	2000	2000	Amoxicillin/Clavulanic Acid	500	2000	0	2000	0	400	2000	10000	2000	10000	12000	2000	2000	1500	1500	500	500	1000	402	0.553719	0.15478
152686141	Amoxicillin/Clavulanic acid	1000	2	1	Amoxicillin/Clavulanic acid	1000	2	5	Italy	2000	10000	12000	Amoxicillin/Clavulanic Acid	Amoxicillin/Clavulanic Acid	Pre- and postoperative	Italy	6	2000	2000	2000	Amoxicillin/Clavulanic Acid	500	2000	0	2000	0	400	2000	10000	2000	10000	12000	2000	2000	1500	1500	500	500	1000	403	0.555096	0.15478
152790501	Amoxicillin/Clavulanic acid	1000	2	1	Amoxicillin/Clavulanic acid	1000	2	5	Italy	2000	10000	12000	Amoxicillin/Clavulanic Acid	Amoxicillin/Clavulanic Acid	Pre- and postoperative	Italy	6	2000	2000	2000	Amoxicillin/Clavulanic Acid	500	2000	0	2000	0	400	2000	10000	2000	10000	12000	2000	2000	1500	1500	500	500	1000	404	0.556474	0.15478
152789554	Amoxicillin/Clavulanic acid	2000	1	1	Amoxicillin/Clavulanic acid	1000	2	5	Italy	2000	10000	12000	Amoxicillin/Clavulanic Acid	Amoxicillin/Clavulanic Acid	Pre- and postoperative	Italy	6	2000	2000	2000	Amoxicillin/Clavulanic Acid	500	2000	0	2000	0	400	2000	10000	2000	10000	12000	2000	2000	1500	1500	500	500	1000	405	0.557851	0.15478
153408101	Amoxicillin/Clavulanic acid	2000	1	1	Amoxicillin/Clavulanic acid	1000	2	5	Italy	2000	10000	12000	Amoxicillin/Clavulanic Acid	Amoxicillin/Clavulanic Acid	Pre- and postoperative	Italy	6	2000	2000	2000	Amoxicillin/Clavulanic Acid	500	2000	0	2000	0	400	2000	10000	2000	10000	12000	2000	2000	1500	1500	500	500	1000	406	0.559229	0.15478
156354117	Amoxicillin	1000	2	1	Amoxicillin	1000	2	5	Italy	2000	10000	12000	Amoxicillin	Amoxicillin	Pre- and postoperative	Italy	6	2000	2000	2000	Amoxicillin	500	2000	0	2000	0	400	2000	10000	2000	10000	12000	2000	2000	1500	1500	500	500	1000	407	0.560606	0.15478
27	None				Amoxicillin	500	3	8	Spain		12000	12000	None	Amoxicillin	Only postoperative	Spain	8	1500		1500	Amoxicillin	0			1500	0	187.5		12000	0	12000	12000		1500		1500	0	0	0	408	0.561983	0.15478
1966023	Amoxicillin	2000	1	1	Amoxicillin	500	4	5	NL	2000	10000	12000	Amoxicillin	Amoxicillin	Pre- and postoperative	Netherlands	6	2000	2000	2000	Amoxicillin	500	2000	0	2000	0	400	2000	10000	2000	10000	12000	2000	2000	1500	1500	500	500	1000	409	0.563361	0.15478
9	None				Amoxicillin	500	3	8	Spain		12000	12000	None	Amoxicillin	Only postoperative	Spain	8	1500		1500	Amoxicillin	0			1500	0	187.5		12000	0	12000	12000		1500		1500	0	0	0	410	0.564738	0.15478
152745154	Amoxicillin/Clavulanic acid	1000	2	1	Amoxicillin/Clavulanic acid	1000	2	5	Italy	2000	10000	12000	Amoxicillin/Clavulanic Acid	Amoxicillin/Clavulanic Acid	Pre- and postoperative	Italy	6	2000	2000	2000	Amoxicillin/Clavulanic Acid	500	2000	0	2000	0	400	2000	10000	2000	10000	12000	2000	2000	1500	1500	500	500	1000	411	0.566116	0.15478
171	None				Amoxicillin	500	3	8	Spain		12000	12000	None	Amoxicillin	Only postoperative	Spain	8	1500		1500	Amoxicillin	0			1500	0	187.5		12000	0	12000	12000		1500		1500	0	0	0	412	0.567493	0.15478
155606400	Amoxicillin	2000	1	1	Amoxicillin	1000	2	5	Italy	2000	10000	12000	Amoxicillin	Amoxicillin	Pre- and postoperative	Italy	6	2000	2000	2000	Amoxicillin	500	2000	0	2000	0	400	2000	10000	2000	10000	12000	2000	2000	1500	1500	500	500	1000	413	0.56887	0.15478
153029697	Amoxicillin	1000	2	1	Amoxicillin	1000	2	5	Italy	2000	10000	12000	Amoxicillin	Amoxicillin	Pre- and postoperative	Italy	6	2000	2000	2000	Amoxicillin	500	2000	0	2000	0	400	2000	10000	2000	10000	12000	2000	2000	1500	1500	500	500	1000	414	0.570248	0.15478
156348536	Amoxicillin/Clavulanic acid	1000	2	1	Amoxicillin/Clavulanic acid	1000	2	5	Italy	2000	10000	12000	Amoxicillin/Clavulanic Acid	Amoxicillin/Clavulanic Acid	Pre- and postoperative	Italy	6	2000	2000	2000	Amoxicillin/Clavulanic Acid	500	2000	0	2000	0	400	2000	10000	2000	10000	12000	2000	2000	1500	1500	500	500	1000	415	0.571625	0.15478
2950120	Amoxicillin	500	3	1	Amoxicillin	500	3	7	UK	1500	10500	12000	Amoxicillin	Amoxicillin	Pre- and postoperative	United Kingdom	8	1500	1500	1500	Amoxicillin	0	1500	0	1500	0	214.286	1500	10500	1500	10500	12000	1500	1500	1500	1500	0	0	0	416	0.573003	0.15478
57	None				Amoxicillin	800	3	5	Spain		12000	12000	None	Amoxicillin	Only postoperative	Spain	5	2400		2400	Amoxicillin	900			2400	0	480		12000	0	12000	12000		2400		1500	900	0	900	417	0.57438	0.15478
1962225	Amoxicillin	500	3	1	Amoxicillin	500	3	7	NL	1500	10500	12000	Amoxicillin	Amoxicillin	Pre- and postoperative	Netherlands	8	1500	1500	1500	Amoxicillin	0	1500	0	1500	0	214.286	1500	10500	1500	10500	12000	1500	1500	1500	1500	0	0	0	418	0.575758	0.15478
152756248	Amoxicillin/Clavulanic acid	1000	2	1	Amoxicillin/Clavulanic acid	1000	2	5	Italy	2000	10000	12000	Amoxicillin/Clavulanic Acid	Amoxicillin/Clavulanic Acid	Pre- and postoperative	Italy	6	2000	2000	2000	Amoxicillin/Clavulanic Acid	500	2000	0	2000	0	400	2000	10000	2000	10000	12000	2000	2000	1500	1500	500	500	1000	419	0.577135	0.15478
134	None				Amoxicillin/Clavulanic acid	500	3	8	Spain		12000	12000	None	Amoxicillin/Clavulanic Acid	Only postoperative	Spain	8	1500		1500	Amoxicillin/Clavulanic Acid	0			1500	0	187.5		12000	0	12000	12000		1500		1500	0	0	0	420	0.578512	0.15478
168	Amoxicillin	500	3	1	Amoxicillin	500	3	7	Spain	1500	10500	12000	Amoxicillin	Amoxicillin	Pre- and postoperative	Spain	8	1500	1500	1500	Amoxicillin	0	1500	0	1500	0	214.286	1500	10500	1500	10500	12000	1500	1500	1500	1500	0	0	0	421	0.57989	0.15478
1968058	Amoxicillin	500	3	1	Amoxicillin	500	3	7	NL	1500	10500	12000	Amoxicillin	Amoxicillin	Pre- and postoperative	Netherlands	8	1500	1500	1500	Amoxicillin	0	1500	0	1500	0	214.286	1500	10500	1500	10500	12000	1500	1500	1500	1500	0	0	0	422	0.581267	0.15478
227	None				Amoxicillin	500	3	8	Spain		12000	12000	None	Amoxicillin	Only postoperative	Spain	8	1500		1500	Amoxicillin	0			1500	0	187.5		12000	0	12000	12000		1500		1500	0	0	0	423	0.582645	0.15478
1967081	Amoxicillin	500	3	1	Amoxicillin	500	3	7	NL	3000	10500	13500	Amoxicillin	Amoxicillin	Pre- and postoperative	Netherlands	8	1687.5	3000	1500	Amoxicillin	187.5	1500	-1500	1687.5	0	214.286	1500	10500	1500	10500	12000	1500	1500	1500	1500	0	0	0	424	0.584022	0.15478
152690086	Amoxicillin	1000	2	1	Amoxicillin	1000	2	5	Italy	2000	10000	12000	Amoxicillin	Amoxicillin	Pre- and postoperative	Italy	6	2000	2000	2000	Amoxicillin	500	2000	0	2000	0	400	2000	10000	2000	10000	12000	2000	2000	1500	1500	500	500	1000	425	0.585399	0.15478
136	None				Amoxicillin	500	3	8	Spain		12000	12000	None	Amoxicillin	Only postoperative	Spain	8	1500		1500	Amoxicillin	0			1500	0	187.5		12000	0	12000	12000		1500		1500	0	0	0	426	0.586777	0.15478
192	Amoxicillin	500	3	2	Amoxicillin	500	3	6	Spain	3000	9000	12000	Amoxicillin	Amoxicillin	Pre- and postoperative	Spain	8	1500	1500	1500	Amoxicillin	0	750	0	1500	0	250	3000	9000	3000	9000	12000	1500	1500	1500	1500	0	0	0	427	0.588154	0.15478
156372345	Amoxicillin/Clavulanic acid	1000	2	1	Amoxicillin/Clavulanic acid	1000	2	5	Italy	2000	10000	12000	Amoxicillin/Clavulanic Acid	Amoxicillin/Clavulanic Acid	Pre- and postoperative	Italy	6	2000	2000	2000	Amoxicillin/Clavulanic Acid	500	2000	0	2000	0	400	2000	10000	2000	10000	12000	2000	2000	1500	1500	500	500	1000	428	0.589532	0.15478
143	Amoxicillin	500	3	2	Amoxicillin	500	3	6	Spain	3000	9000	12000	Amoxicillin	Amoxicillin	Pre- and postoperative	Spain	8	1500	1500	1500	Amoxicillin	0	750	0	1500	0	250	3000	9000	3000	9000	12000	1500	1500	1500	1500	0	0	0	429	0.590909	0.15478
69	Amoxicillin	500	3	2	Amoxicillin	500	3	6	Spain	3000	9000	12000	Amoxicillin	Amoxicillin	Pre- and postoperative	Spain	8	1500	1500	1500	Amoxicillin	0	750	0	1500	0	250	3000	9000	3000	9000	12000	1500	1500	1500	1500	0	0	0	430	0.592287	0.15478
61	Amoxicillin	500	3	2	Amoxicillin	500	3	6	Spain	3000	9000	12000	Amoxicillin	Amoxicillin	Pre- and postoperative	Spain	8	1500	1500	1500	Amoxicillin	0	750	0	1500	0	250	3000	9000	3000	9000	12000	1500	1500	1500	1500	0	0	0	431	0.593664	0.15478
109	Amoxicillin	500	3	1	Amoxicillin	500	3	7	Spain	1500	10500	12000	Amoxicillin	Amoxicillin	Pre- and postoperative	Spain	8	1500	1500	1500	Amoxicillin	0	1500	0	1500	0	214.286	1500	10500	1500	10500	12000	1500	1500	1500	1500	0	0	0	432	0.595041	0.15478
1960088	Amoxicillin	500	3	1	Amoxicillin	500	3	7	NL	1500	10500	12000	Amoxicillin	Amoxicillin	Pre- and postoperative	Netherlands	8	1500	1500	1500	Amoxicillin	0	1500	0	1500	0	214.286	1500	10500	1500	10500	12000	1500	1500	1500	1500	0	0	0	433	0.596419	0.15478
156356945	Amoxicillin/Clavulanic acid	1000	2	1	Amoxicillin/Clavulanic acid	1000	2	5	Italy	2000	10000	12000	Amoxicillin/Clavulanic Acid	Amoxicillin/Clavulanic Acid	Pre- and postoperative	Italy	6	2000	2000	2000	Amoxicillin/Clavulanic Acid	500	2000	0	2000	0	400	2000	10000	2000	10000	12000	2000	2000	1500	1500	500	500	1000	434	0.597796	0.15478
156349951	Amoxicillin/Clavulanic acid	2000	1	1	Amoxicillin/Clavulanic acid	1000	2	5	Italy	2000	10000	12000	Amoxicillin/Clavulanic Acid	Amoxicillin/Clavulanic Acid	Pre- and postoperative	Italy	6	2000	2000	2000	Amoxicillin/Clavulanic Acid	500	2000	0	2000	0	400	2000	10000	2000	10000	12000	2000	2000	1500	1500	500	500	1000	435	0.599174	0.15478
221	None				Amoxicillin	500	3	8	Spain		12000	12000	None	Amoxicillin	Only postoperative	Spain	8	1500		1500	Amoxicillin	0			1500	0	187.5		12000	0	12000	12000		1500		1500	0	0	0	436	0.600551	0.15478
152689095	Amoxicillin/Clavulanic acid	1000	2	1	Amoxicillin/Clavulanic acid	1000	2	5	Italy	2000	10000	12000	Amoxicillin/Clavulanic Acid	Amoxicillin/Clavulanic Acid	Pre- and postoperative	Italy	6	2000	2000	2000	Amoxicillin/Clavulanic Acid	500	2000	0	2000	0	400	2000	10000	2000	10000	12000	2000	2000	1500	1500	500	500	1000	437	0.601928	0.15478
152686506	None				Amoxicillin/Clavulanic acid	1000	2	6	Italy		12000	12000	None	Amoxicillin/Clavulanic Acid	Only postoperative	Italy	6	2000		2000	Amoxicillin/Clavulanic Acid	500			2000	0	333.333		12000	0	12000	12000		2000		1500	500	0	500	438	0.603306	0.15478
2969525	Amoxicillin	500	3	3	Amoxicillin	500	3	5	UK	4500	7500	12000	Amoxicillin	Amoxicillin	Pre- and postoperative	United Kingdom	8	1500	1500	1500	Amoxicillin	0	500	0	1500	0	300	4500	7500	4500	7500	12000	1500	1500	1500	1500	0	0	0	439	0.604683	0.15478
152683302	None				Amoxicillin/Clavulanic acid	1000	2	6	Italy		12000	12000	None	Amoxicillin/Clavulanic Acid	Only postoperative	Italy	6	2000		2000	Amoxicillin/Clavulanic Acid	500			2000	0	333.333		12000	0	12000	12000		2000		1500	500	0	500	440	0.606061	0.15478
152694323	None				Amoxicillin	1000	2	6	Italy		12000	12000	None	Amoxicillin	Only postoperative	Italy	6	2000		2000	Amoxicillin	500			2000	0	333.333		12000	0	12000	12000		2000		1500	500	0	500	441	0.607438	0.15478
152740588	Amoxicillin/Clavulanic acid	2000	1	1	Amoxicillin/Clavulanic acid	1000	2	5	Italy	2000	10000	12000	Amoxicillin/Clavulanic Acid	Amoxicillin/Clavulanic Acid	Pre- and postoperative	Italy	6	2000	2000	2000	Amoxicillin/Clavulanic Acid	500	2000	0	2000	0	400	2000	10000	2000	10000	12000	2000	2000	1500	1500	500	500	1000	442	0.608815	0.15478
152746593	None				Amoxicillin/Clavulanic acid	1000	2	6	Italy		12000	12000	None	Amoxicillin/Clavulanic Acid	Only postoperative	Italy	6	2000		2000	Amoxicillin/Clavulanic Acid	500			2000	0	333.333		12000	0	12000	12000		2000		1500	500	0	500	443	0.610193	0.15478
152779541	Amoxicillin/Clavulanic acid	1000	2	1	Amoxicillin/Clavulanic acid	1000	2	5	Italy	2000	10000	12000	Amoxicillin/Clavulanic Acid	Amoxicillin/Clavulanic Acid	Pre- and postoperative	Italy	6	2000	2000	2000	Amoxicillin/Clavulanic Acid	500	2000	0	2000	0	400	2000	10000	2000	10000	12000	2000	2000	1500	1500	500	500	1000	444	0.61157	0.15478
156828515	Amoxicillin/Clavulanic acid	1000	2	1	Amoxicillin/Clavulanic acid	1000	2	5	Italy	2000	10000	12000	Amoxicillin/Clavulanic Acid	Amoxicillin/Clavulanic Acid	Pre- and postoperative	Italy	6	2000	2000	2000	Amoxicillin/Clavulanic Acid	500	2000	0	2000	0	400	2000	10000	2000	10000	12000	2000	2000	1500	1500	500	500	1000	445	0.612948	0.15478
156702146	Amoxicillin	2000	1	1	Amoxicillin	1000	2	5	Italy	2000	10000	12000	Amoxicillin	Amoxicillin	Pre- and postoperative	Italy	6	2000	2000	2000	Amoxicillin	500	2000	0	2000	0	400	2000	10000	2000	10000	12000	2000	2000	1500	1500	500	500	1000	446	0.614325	0.15478
1	Amoxicillin	500	3	2	Amoxicillin	500	3	6	Spain	3000	9000	12000	Amoxicillin	Amoxicillin	Pre- and postoperative	Spain	8	1500	1500	1500	Amoxicillin	0	750	0	1500	0	250	3000	9000	3000	9000	12000	1500	1500	1500	1500	0	0	0	447	0.615703	0.15478
63	None				Amoxicillin/Clavulanic acid	500	3	8	Spain		12000	12000	None	Amoxicillin/Clavulanic Acid	Only postoperative	Spain	8	1500		1500	Amoxicillin/Clavulanic Acid	0			1500	0	187.5		12000	0	12000	12000		1500		1500	0	0	0	448	0.61708	0.15478
157286913	Amoxicillin	2000	1	1	Amoxicillin/Clavulanic acid	1000	2	5	Italy	2000	10000	12000	Amoxicillin	Amoxicillin/Clavulanic Acid	Pre- and postoperative	Italy	6	2000	2000	2000	Amoxicillin/Amoxicillin + Clavulanic Acid	500	2000	0	2000	0	400	2000	10000	2000	10000	12000	2000	2000	1500	1500	500	500	1000	449	0.618457	0.15478
3164852	Amoxicillin	500	3	4	Amoxicillin	500	3	4	UK	6000	6000	12000	Amoxicillin	Amoxicillin	Pre- and postoperative	United Kingdom	8	1500	1500	1500	Amoxicillin	0	375	0	1500	0	375	6000	6000	6000	6000	12000	1500	1500	1500	1500	0	0	0	450	0.619835	0.15478
152692841	Amoxicillin/Clavulanic acid	2000	1	1	Amoxicillin/Clavulanic acid	1000	2	5	Italy	2000	10000	12000	Amoxicillin/Clavulanic Acid	Amoxicillin/Clavulanic Acid	Pre- and postoperative	Italy	6	2000	2000	2000	Amoxicillin/Clavulanic Acid	500	2000	0	2000	0	400	2000	10000	2000	10000	12000	2000	2000	1500	1500	500	500	1000	451	0.621212	0.15478
152753907	Amoxicillin/Clavulanic acid	1000	2	1	Amoxicillin/Clavulanic acid	1000	2	5	Italy	2000	10000	12000	Amoxicillin/Clavulanic Acid	Amoxicillin/Clavulanic Acid	Pre- and postoperative	Italy	6	2000	2000	2000	Amoxicillin/Clavulanic Acid	500	2000	0	2000	0	400	2000	10000	2000	10000	12000	2000	2000	1500	1500	500	500	1000	452	0.62259	0.15478
152954665	None				Amoxicillin	1000	2	6	Italy		12000	12000	None	Amoxicillin	Only postoperative	Italy	6	2000		2000	Amoxicillin	500			2000	0	333.333		12000	0	12000	12000		2000		1500	500	0	500	453	0.623967	0.15478
152780460	Amoxicillin/Clavulanic acid	1000	2	1	Amoxicillin/Clavulanic acid	1000	2	5	Italy	2000	10000	12000	Amoxicillin/Clavulanic Acid	Amoxicillin/Clavulanic Acid	Pre- and postoperative	Italy	6	2000	2000	2000	Amoxicillin/Clavulanic Acid	500	2000	0	2000	0	400	2000	10000	2000	10000	12000	2000	2000	1500	1500	500	500	1000	454	0.625344	0.15478
155103460	Amoxicillin/Clavulanic acid	1000	2	1	Amoxicillin/Clavulanic acid	1000	2	5	Italy	2000	10000	12000	Amoxicillin/Clavulanic Acid	Amoxicillin/Clavulanic Acid	Pre- and postoperative	Italy	6	2000	2000	2000	Amoxicillin/Clavulanic Acid	500	2000	0	2000	0	400	2000	10000	2000	10000	12000	2000	2000	1500	1500	500	500	1000	455	0.626722	0.15478
152788498	None				Amoxicillin/Clavulanic acid	1000	2	6	Italy		12000	12000	None	Amoxicillin/Clavulanic Acid	Only postoperative	Italy	6	2000		2000	Amoxicillin/Clavulanic Acid	500			2000	0	333.333		12000	0	12000	12000		2000		1500	500	0	500	456	0.628099	0.15478
156711485	None				Amoxicillin/Clavulanic acid	1000	2	6	Italy		12000	12000	None	Amoxicillin/Clavulanic Acid	Only postoperative	Italy	6	2000		2000	Amoxicillin/Clavulanic Acid	500			2000	0	333.333		12000	0	12000	12000		2000		1500	500	0	500	457	0.629477	0.15478
152836520	Amoxicillin/Clavulanic acid	1000	2	1	Amoxicillin/Clavulanic acid	1000	2	5	Italy	2000	10000	12000	Amoxicillin/Clavulanic Acid	Amoxicillin/Clavulanic Acid	Pre- and postoperative	Italy	6	2000	2000	2000	Amoxicillin/Clavulanic Acid	500	2000	0	2000	0	400	2000	10000	2000	10000	12000	2000	2000	1500	1500	500	500	1000	458	0.630854	0.15478
72	None				Amoxicillin	500	3	8	Spain		12000	12000	None	Amoxicillin	Only postoperative	Spain	8	1500		1500	Amoxicillin	0			1500	0	187.5		12000	0	12000	12000		1500		1500	0	0	0	459	0.632231	0.15478
1960038	Amoxicillin	2000	1	1	Amoxicillin	500	4	5	NL	2000	10000	12000	Amoxicillin	Amoxicillin	Pre- and postoperative	Netherlands	6	2000	2000	2000	Amoxicillin	500	2000	0	2000	0	400	2000	10000	2000	10000	12000	2000	2000	1500	1500	500	500	1000	460	0.633609	0.15478
1954132	Amoxicillin	2000	1	1	Amoxicillin	500	3	7	NL	2000	10500	12500	Amoxicillin	Amoxicillin	Pre- and postoperative	Netherlands	8	1562.5	2000	1500	Amoxicillin	62.5	2000	0	1562.5	0	214.286	2000	10500	2000	10500	12500	2000	1500	1500	1500	0	500	500	461	0.634986	0.214913
80	Amoxicillin	2000	1	1	Amoxicillin	500	3	7	SW	2000	10500	12500	Amoxicillin	Amoxicillin	Pre- and postoperative	Sweden	8	1562.5	2000	1500	Amoxicillin	62.5	2000	0	1562.5	0	214.286	2000	10500	2000	10500	12500	2000	1500	1500	1500	0	500	500	462	0.636364	0.214913
1958141	Amoxicillin	2000	1	1	Amoxicillin	500	3	7	NL	2000	10500	12500	Amoxicillin	Amoxicillin	Pre- and postoperative	Netherlands	8	1562.5	2000	1500	Amoxicillin	62.5	2000	0	1562.5	0	214.286	2000	10500	2000	10500	12500	2000	1500	1500	1500	0	500	500	463	0.637741	0.214913
1958086	Amoxicillin	2000	1	1	Amoxicillin	500	3	7	NL	2000	10500	12500	Amoxicillin	Amoxicillin	Pre- and postoperative	Netherlands	8	1562.5	2000	1500	Amoxicillin	62.5	2000	0	1562.5	0	214.286	2000	10500	2000	10500	12500	2000	1500	1500	1500	0	500	500	464	0.639118	0.214913
78	Amoxicillin	500		1	Amoxicillin	500	3	8	Spain	500	12000	12500	Amoxicillin	Amoxicillin	Pre- and postoperative	Spain	9	1388.89	500	1500	Amoxicillin	-111.111			1388.89	0	187.5		12000	500	12000	12500	500	1500	1500	1500	0	-1000	-1000	465	0.640496	0.214913
82	Amoxicillin	2000	1	1	Amoxicillin	500	3	7	SW	2000	10500	12500	Amoxicillin	Amoxicillin	Pre- and postoperative	Sweden	8	1562.5	2000	1500	Amoxicillin	62.5	2000	0	1562.5	0	214.286	2000	10500	2000	10500	12500	2000	1500	1500	1500	0	500	500	466	0.641873	0.214913
1972100	Amoxicillin	2000	1	1	Amoxicillin	500	3	7	NL	2000	10500	12500	Amoxicillin	Amoxicillin	Pre- and postoperative	Netherlands	8	1562.5	2000	1500	Amoxicillin	62.5	2000	0	1562.5	0	214.286	2000	10500	2000	10500	12500	2000	1500	1500	1500	0	500	500	467	0.643251	0.214913
142	Amoxicillin	500		1	Amoxicillin	500	3	8	Spain	500	12000	12500	Amoxicillin	Amoxicillin	Pre- and postoperative	Spain	9	1388.89	500	1500	Amoxicillin	-111.111			1388.89	0	187.5		12000	500	12000	12500	500	1500	1500	1500	0	-1000	-1000	468	0.644628	0.214913
1964009	Amoxicillin	2000	1	1	Amoxicillin	500	3	7	NL	2000	10500	12500	Amoxicillin	Amoxicillin	Pre- and postoperative	Netherlands	8	1562.5	2000	1500	Amoxicillin	62.5	2000	0	1562.5	0	214.286	2000	10500	2000	10500	12500	2000	1500	1500	1500	0	500	500	469	0.646006	0.214913
1954250	Amoxicillin	2000	1	1	Amoxicillin	500	3	7	NL	2000	10500	12500	Amoxicillin	Amoxicillin	Pre- and postoperative	Netherlands	8	1562.5	2000	1500	Amoxicillin	62.5	2000	0	1562.5	0	214.286	2000	10500	2000	10500	12500	2000	1500	1500	1500	0	500	500	470	0.647383	0.214913
1983151	Amoxicillin	2000	1	1	Amoxicillin	500	3	7	NL	2000	10500	12500	Amoxicillin	Amoxicillin	Pre- and postoperative	Netherlands	8	1562.5	2000	1500	Amoxicillin	62.5	2000	0	1562.5	0	214.286	2000	10500	2000	10500	12500	2000	1500	1500	1500	0	500	500	471	0.64876	0.214913
1975170	Amoxicillin	2000	1	1	Amoxicillin/Clavulanic Acid	500	3	7	NL	2000	10500	12500	Amoxicillin	Amoxicillin/Clavulanic Acid	Pre- and postoperative	Netherlands	8	1562.5	2000	1500	Amoxicillin/Amoxicillin + Clavulanic Acid	62.5	2000	0	1562.5	0	214.286	2000	10500	2000	10500	12500	2000	1500	1500	1500	0	500	500	472	0.650138	0.214913
1972111	Amoxicillin	2000	1	1	Amoxicillin	500	3	7	NL	2000	10500	12500	Amoxicillin	Amoxicillin	Pre- and postoperative	Netherlands	8	1562.5	2000	1500	Amoxicillin	62.5	2000	0	1562.5	0	214.286	2000	10500	2000	10500	12500	2000	1500	1500	1500	0	500	500	473	0.651515	0.214913
1960006	Amoxicillin	2000	1	1	Amoxicillin	500	3	7	NL	2000	10500	12500	Amoxicillin	Amoxicillin	Pre- and postoperative	Netherlands	8	1562.5	2000	1500	Amoxicillin	62.5	2000	0	1562.5	0	214.286	2000	10500	2000	10500	12500	2000	1500	1500	1500	0	500	500	474	0.652893	0.214913
81	Amoxicillin	2000	1	1	Amoxicillin	500	3	7	SW	2000	10500	12500	Amoxicillin	Amoxicillin	Pre- and postoperative	Sweden	8	1562.5	2000	1500	Amoxicillin	62.5	2000	0	1562.5	0	214.286	2000	10500	2000	10500	12500	2000	1500	1500	1500	0	500	500	475	0.65427	0.214913
2950551	Amoxicillin	2000	1	1	Amoxicillin	500	3	7	UK	2000	10500	12500	Amoxicillin	Amoxicillin	Pre- and postoperative	United Kingdom	8	1562.5	2000	1500	Amoxicillin	62.5	2000	0	1562.5	0	214.286	2000	10500	2000	10500	12500	2000	1500	1500	1500	0	500	500	476	0.655647	0.214913
1969127	Amoxicillin	2000	1	1	Amoxicillin	500	3	7	NL	2000	10500	12500	Amoxicillin	Amoxicillin	Pre- and postoperative	Netherlands	8	1562.5	2000	1500	Amoxicillin	62.5	2000	0	1562.5	0	214.286	2000	10500	2000	10500	12500	2000	1500	1500	1500	0	500	500	477	0.657025	0.214913
2944537	Clindamycin	300	3	7	Clindamycin	300	3	7	UK	6300	6300	12600	Clindamycin	Clindamycin	Pre- and postoperative	United Kingdom	14	900	900	900	Clindamycin	-300	128.571	0	900	0	128.571	6300	6300	6300	6300	12600	900	900	1200	1200	-300	-300	-600	478	0.658402	0.226939
124	None				Amoxicillin	800	2	8	Spain		12800	12800	None	Amoxicillin	Only postoperative	Spain	8	1600		1600	Amoxicillin	100			1600	0	200		12800	0	12800	12800		1600		1500	100	0	100	479	0.65978	0.250992
200	Amoxicillin	1000		1	Amoxicillin	500	3	8	Spain	1000	12000	13000	Amoxicillin	Amoxicillin	Pre- and postoperative	Spain	9	1444.44	1000	1500	Amoxicillin	-55.5555			1444.44	0	187.5		12000	1000	12000	13000	1000	1500	1500	1500	0	-500	-500	480	0.661157	0.275045
153514482	Amoxicillin	1000	1	1	Amoxicillin	1000	2	6	Italy	1000	12000	13000	Amoxicillin	Amoxicillin	Pre- and postoperative	Italy	7	1857.14	1000	2000	Amoxicillin	357.143	1000	0	1857.14	0	333.333	1000	12000	1000	12000	13000	1000	2000	1500	1500	500	-500	0	481	0.662534	0.275045
101	Amoxicillin	1000		1	Amoxicillin	500	3	8	Spain	1000	12000	13000	Amoxicillin	Amoxicillin	Pre- and postoperative	Spain	9	1444.44	1000	1500	Amoxicillin	-55.5555			1444.44	0	187.5		12000	1000	12000	13000	1000	1500	1500	1500	0	-500	-500	482	0.663912	0.275045
152760857	Amoxicillin	1000	1	1	Amoxicillin	1000	2	6	Italy	1000	12000	13000	Amoxicillin	Amoxicillin	Pre- and postoperative	Italy	7	1857.14	1000	2000	Amoxicillin	357.143	1000	0	1857.14	0	333.333	1000	12000	1000	12000	13000	1000	2000	1500	1500	500	-500	0	483	0.665289	0.275045
55	Amoxicillin	1000		1	Amoxicillin	500	3	8	Spain	1000	12000	13000	Amoxicillin	Amoxicillin	Pre- and postoperative	Spain	9	1444.44	1000	1500	Amoxicillin	-55.5555			1444.44	0	187.5		12000	1000	12000	13000	1000	1500	1500	1500	0	-500	-500	484	0.666667	0.275045
152700366	Amoxicillin/Clavulanic acid	1000	1	1	Amoxicillin/Clavulanic acid	1000	2	6	Italy	1000	12000	13000	Amoxicillin/Clavulanic Acid	Amoxicillin/Clavulanic Acid	Pre- and postoperative	Italy	7	1857.14	1000	2000	Amoxicillin/Clavulanic Acid	357.143	1000	0	1857.14	0	333.333	1000	12000	1000	12000	13000	1000	2000	1500	1500	500	-500	0	485	0.668044	0.275045
152682072	Amoxicillin/Clavulanic acid	1000	1	1	Amoxicillin/Clavulanic acid	1000	2	6	Italy	1000	12000	13000	Amoxicillin/Clavulanic Acid	Amoxicillin/Clavulanic Acid	Pre- and postoperative	Italy	7	1857.14	1000	2000	Amoxicillin/Clavulanic Acid	357.143	1000	0	1857.14	0	333.333	1000	12000	1000	12000	13000	1000	2000	1500	1500	500	-500	0	486	0.669422	0.275045
156350975	Amoxicillin/Clavulanic acid	1000	1	1	Amoxicillin/Clavulanic acid	1000	2	6	Italy	1000	12000	13000	Amoxicillin/Clavulanic Acid	Amoxicillin/Clavulanic Acid	Pre- and postoperative	Italy	7	1857.14	1000	2000	Amoxicillin/Clavulanic Acid	357.143	1000	0	1857.14	0	333.333	1000	12000	1000	12000	13000	1000	2000	1500	1500	500	-500	0	487	0.670799	0.275045
197	Amoxicillin	500	2	1	Amoxicillin	500	3	8	Spain	1000	12000	13000	Amoxicillin	Amoxicillin	Pre- and postoperative	Spain	9	1444.44	1000	1500	Amoxicillin	-55.5555	1000	0	1444.44	0	187.5	1000	12000	1000	12000	13000	1000	1500	1500	1500	0	-500	-500	488	0.672176	0.275045
156396411	Amoxicillin/Clavulanic acid	1000	1	1	Amoxicillin/Clavulanic acid	1000	2	6	Italy	1000	12000	13000	Amoxicillin/Clavulanic Acid	Amoxicillin/Clavulanic Acid	Pre- and postoperative	Italy	7	1857.14	1000	2000	Amoxicillin/Clavulanic Acid	357.143	1000	0	1857.14	0	333.333	1000	12000	1000	12000	13000	1000	2000	1500	1500	500	-500	0	489	0.673554	0.275045
152941497	Amoxicillin/Clavulanic acid	1000	1	1	Amoxicillin/Clavulanic acid	1000	2	6	Italy	1000	12000	13000	Amoxicillin/Clavulanic Acid	Amoxicillin/Clavulanic Acid	Pre- and postoperative	Italy	7	1857.14	1000	2000	Amoxicillin/Clavulanic Acid	357.143	1000	0	1857.14	0	333.333	1000	12000	1000	12000	13000	1000	2000	1500	1500	500	-500	0	490	0.674931	0.275045
152683953	Amoxicillin/Clavulanic acid	1000	1	1	Amoxicillin/Clavulanic acid	1000	2	6	Italy	1000	12000	13000	Amoxicillin/Clavulanic Acid	Amoxicillin/Clavulanic Acid	Pre- and postoperative	Italy	7	1857.14	1000	2000	Amoxicillin/Clavulanic Acid	357.143	1000	0	1857.14	0	333.333	1000	12000	1000	12000	13000	1000	2000	1500	1500	500	-500	0	491	0.676308	0.275045
152855793	Amoxicillin/Clavulanic acid	1000	1	1	Amoxicillin/Clavulanic acid	1000	2	6	Italy	1000	12000	13000	Amoxicillin/Clavulanic Acid	Amoxicillin/Clavulanic Acid	Pre- and postoperative	Italy	7	1857.14	1000	2000	Amoxicillin/Clavulanic Acid	357.143	1000	0	1857.14	0	333.333	1000	12000	1000	12000	13000	1000	2000	1500	1500	500	-500	0	492	0.677686	0.275045
153424414	Amoxicillin/Clavulanic acid	1000	1	1	Amoxicillin/Clavulanic acid	1000	2	6	Italy	1000	12000	13000	Amoxicillin/Clavulanic Acid	Amoxicillin/Clavulanic Acid	Pre- and postoperative	Italy	7	1857.14	1000	2000	Amoxicillin/Clavulanic Acid	357.143	1000	0	1857.14	0	333.333	1000	12000	1000	12000	13000	1000	2000	1500	1500	500	-500	0	493	0.679063	0.275045
152685825	Amoxicillin/Clavulanic acid	1000	1	1	Amoxicillin/Clavulanic acid	1000	2	6	Italy	1000	12000	13000	Amoxicillin/Clavulanic Acid	Amoxicillin/Clavulanic Acid	Pre- and postoperative	Italy	7	1857.14	1000	2000	Amoxicillin/Clavulanic Acid	357.143	1000	0	1857.14	0	333.333	1000	12000	1000	12000	13000	1000	2000	1500	1500	500	-500	0	494	0.680441	0.275045
152693571	Amoxicillin/Clavulanic acid	1000	1	1	Amoxicillin/Clavulanic acid	1000	2	6	Italy	1000	12000	13000	Amoxicillin/Clavulanic Acid	Amoxicillin/Clavulanic Acid	Pre- and postoperative	Italy	7	1857.14	1000	2000	Amoxicillin/Clavulanic Acid	357.143	1000	0	1857.14	0	333.333	1000	12000	1000	12000	13000	1000	2000	1500	1500	500	-500	0	495	0.681818	0.275045
74	Amoxicillin/Clavulanic acid	1000		1	Amoxicillin/Clavulanic acid	1000	3	4	Spain	1000	12000	13000	Amoxicillin/Clavulanic Acid	Amoxicillin/Clavulanic Acid	Pre- and postoperative	Spain	5	2600	1000	3000	Amoxicillin/Clavulanic Acid	1100			2600	0	750		12000	1000	12000	13000	1000	3000	1500	1500	1500	-500	1000	496	0.683196	0.275045
153354446	Amoxicillin/Clavulanic acid	1000	1	1	Amoxicillin/Clavulanic acid	1000	3	4	Italy	1000	12000	13000	Amoxicillin/Clavulanic Acid	Amoxicillin/Clavulanic Acid	Pre- and postoperative	Italy	5	2600	1000	3000	Amoxicillin/Clavulanic Acid	1100	1000	0	2600	0	750	1000	12000	1000	12000	13000	1000	3000	1500	1500	1500	-500	1000	497	0.684573	0.275045
152277514	Amoxicillin/Clavulanic acid	1000	1	1	Amoxicillin/Clavulanic acid	1000	2	6	Italy	1000	12000	13000	Amoxicillin/Clavulanic Acid	Amoxicillin/Clavulanic Acid	Pre- and postoperative	Italy	7	1857.14	1000	2000	Amoxicillin/Clavulanic Acid	357.143	1000	0	1857.14	0	333.333	1000	12000	1000	12000	13000	1000	2000	1500	1500	500	-500	0	498	0.68595	0.275045
1958268	Clindamycin	300	2	1	Amoxicillin/Clavulanic Acid	625	4	5	NL	600	14000	14600	Clindamycin	Amoxicillin/Clavulanic Acid	Pre- and postoperative	Netherlands	6	2433.33	600	2800	Clindamycin/Amoxicillin + Clavulanic Acid		600	0	2433.33	0	500	600	12500	600	12500	13100	600	2500	1200	1500	1000	-600	400	499	0.687328	0.287072
223	Amoxicillin/Clavulanic acid	625	3	1	Amoxicillin/Clavulanic acid	625	3	6	Spain	1875	11250	13125	Amoxicillin/Clavulanic Acid	Amoxicillin/Clavulanic Acid	Pre- and postoperative	Spain	7	1875	1875	1875	Amoxicillin/Clavulanic Acid	375	1875	0	1875	0	312.5	1875	11250	1875	11250	13125	1875	1875	1500	1500	375	375	750	500	0.688705	0.290078
1976044	Amoxicillin	500	3	1	Amoxicillin	500	3	8	NL	1500	12000	13500	Amoxicillin	Amoxicillin	Pre- and postoperative	Netherlands	9	1500	1500	1500	Amoxicillin	0	1500	0	1500	0	187.5	1500	12000	1500	12000	13500	1500	1500	1500	1500	0	0	0	501	0.690083	0.335177
231	Amoxicillin	500	3	1	Amoxicillin	500	3	8	Spain	1500	12000	13500	Amoxicillin	Amoxicillin	Pre- and postoperative	Spain	9	1500	1500	1500	Amoxicillin	0	1500	0	1500	0	187.5	1500	12000	1500	12000	13500	1500	1500	1500	1500	0	0	0	502	0.69146	0.335177
2	Amoxicillin	500	3	1	Amoxicillin	500	3	8	Spain	1500	12000	13500	Amoxicillin	Amoxicillin	Pre- and postoperative	Spain	9	1500	1500	1500	Amoxicillin	0	1500	0	1500	0	187.5	1500	12000	1500	12000	13500	1500	1500	1500	1500	0	0	0	503	0.692837	0.335177
2949421	Amoxicillin	3000	1	1	Amoxicillin	500	3	7	UK	3000	10500	13500	Amoxicillin	Amoxicillin	Pre- and postoperative	United Kingdom	8	1687.5	3000	1500	Amoxicillin	187.5	3000	0	1687.5	0	214.286	3000	10500	3000	10500	13500	3000	1500	1500	1500	0	1500	1500	504	0.694215	0.335177
2942469	Amoxicillin	3000	1	1	Amoxicillin	500	3	7	UK	3000	10500	13500	Amoxicillin	Amoxicillin	Pre- and postoperative	United Kingdom	8	1687.5	3000	1500	Amoxicillin	187.5	3000	0	1687.5	0	214.286	3000	10500	3000	10500	13500	3000	1500	1500	1500	0	1500	1500	505	0.695592	0.335177
185	Amoxicillin	500	3	1	Amoxicillin	500	3	8	Spain	1500	12000	13500	Amoxicillin	Amoxicillin	Pre- and postoperative	Spain	9	1500	1500	1500	Amoxicillin	0	1500	0	1500	0	187.5	1500	12000	1500	12000	13500	1500	1500	1500	1500	0	0	0	506	0.69697	0.335177
2974711	Amoxicillin	3000	1	1	Amoxicillin	500	3	7	UK	3000	10500	13500	Amoxicillin	Amoxicillin	Pre- and postoperative	United Kingdom	8	1687.5	3000	1500	Amoxicillin	187.5	3000	0	1687.5	0	214.286	3000	10500	3000	10500	13500	3000	1500	1500	1500	0	1500	1500	507	0.698347	0.335177
89	None				Amoxicillin	500	3	9	Spain		13500	13500	None	Amoxicillin	Only postoperative	Spain	9	1500		1500	Amoxicillin	0			1500	0	166.667		13500	0	13500	13500		1500		1500	0	0	0	508	0.699724	0.335177
179	Amoxicillin	500	3	1	Amoxicillin	500	3	8	Spain	1500	12000	13500	Amoxicillin	Amoxicillin	Pre- and postoperative	Spain	9	1500	1500	1500	Amoxicillin	0	1500	0	1500	0	187.5	1500	12000	1500	12000	13500	1500	1500	1500	1500	0	0	0	509	0.701102	0.335177
3220619	Amoxicillin	3000	1	1	Amoxicillin	500	3	7	UK	3000	10500	13500	Amoxicillin	Amoxicillin	Pre- and postoperative	United Kingdom	8	1687.5	3000	1500	Amoxicillin	187.5	3000	0	1687.5	0	214.286	3000	10500	3000	10500	13500	3000	1500	1500	1500	0	1500	1500	510	0.702479	0.335177
2947321	Amoxicillin	3000	1	1	Amoxicillin	500	3	7	UK	3000	10500	13500	Amoxicillin	Amoxicillin	Pre- and postoperative	United Kingdom	8	1687.5	3000	1500	Amoxicillin	187.5	3000	0	1687.5	0	214.286	3000	10500	3000	10500	13500	3000	1500	1500	1500	0	1500	1500	511	0.703857	0.335177
3248278	Amoxicillin	3000	1	1	Amoxicillin	500	3	7	UK	3000	10500	13500	Amoxicillin	Amoxicillin	Pre- and postoperative	United Kingdom	8	1687.5	3000	1500	Amoxicillin	187.5	3000	0	1687.5	0	214.286	3000	10500	3000	10500	13500	3000	1500	1500	1500	0	1500	1500	512	0.705234	0.335177
2962960	Amoxicillin	3000	1	1	Amoxicillin	500	3	7	UK	3000	10500	13500	Amoxicillin	Amoxicillin	Pre- and postoperative	United Kingdom	8	1687.5	3000	1500	Amoxicillin	187.5	3000	0	1687.5	0	214.286	3000	10500	3000	10500	13500	3000	1500	1500	1500	0	1500	1500	513	0.706612	0.335177
186	Amoxicillin/Clavulanic acid	500	3	1	Amoxicillin/Clavulanic acid	500	3	8	Spain	1500	12000	13500	Amoxicillin/Clavulanic Acid	Amoxicillin/Clavulanic Acid	Pre- and postoperative	Spain	9	1500	1500	1500	Amoxicillin/Clavulanic Acid	0	1500	0	1500	0	187.5	1500	12000	1500	12000	13500	1500	1500	1500	1500	0	0	0	514	0.707989	0.335177
50	Amoxicillin	500	3	1	Amoxicillin	500	3	8	Spain	1500	12000	13500	Amoxicillin	Amoxicillin	Pre- and postoperative	Spain	9	1500	1500	1500	Amoxicillin	0	1500	0	1500	0	187.5	1500	12000	1500	12000	13500	1500	1500	1500	1500	0	0	0	515	0.709366	0.335177
84	Amoxicillin	500	3	2	Amoxicillin	500	3	7	Spain	3000	10500	13500	Amoxicillin	Amoxicillin	Pre- and postoperative	Spain	9	1500	1500	1500	Amoxicillin	0	750	0	1500	0	214.286	3000	10500	3000	10500	13500	1500	1500	1500	1500	0	0	0	516	0.710744	0.335177
184	Amoxicillin	500	3	1	Amoxicillin	500	3	8	Spain	1500	12000	13500	Amoxicillin	Amoxicillin	Pre- and postoperative	Spain	9	1500	1500	1500	Amoxicillin	0	1500	0	1500	0	187.5	1500	12000	1500	12000	13500	1500	1500	1500	1500	0	0	0	517	0.712121	0.335177
1983045	Amoxicillin		1	1	Amoxicillin	500	3	7	NL	3000	10500	13500	Amoxicillin	Amoxicillin	Pre- and postoperative	Netherlands	8	1687.5	3000	1500	Amoxicillin	187.5			1687.5	0	214.286		10500	3000	10500	13500	3000	1500	1500	1500	0	1500	1500	518	0.713499	0.335177
163	Amoxicillin	500	3	1	Amoxicillin	500	3	8	Spain	1500	12000	13500	Amoxicillin	Amoxicillin	Pre- and postoperative	Spain	9	1500	1500	1500	Amoxicillin	0	1500	0	1500	0	187.5	1500	12000	1500	12000	13500	1500	1500	1500	1500	0	0	0	519	0.714876	0.335177
31	Amoxicillin	500	3	1	Amoxicillin	500	3	8	Spain	1500	12000	13500	Amoxicillin	Amoxicillin	Pre- and postoperative	Spain	9	1500	1500	1500	Amoxicillin	0	1500	0	1500	0	187.5	1500	12000	1500	12000	13500	1500	1500	1500	1500	0	0	0	520	0.716253	0.335177
3219960	Amoxicillin	3000	1	1	Amoxicillin	500	3	7	UK	3000	10500	13500	Amoxicillin	Amoxicillin	Pre- and postoperative	United Kingdom	8	1687.5	3000	1500	Amoxicillin	187.5	3000	0	1687.5	0	214.286	3000	10500	3000	10500	13500	3000	1500	1500	1500	0	1500	1500	521	0.717631	0.335177
121	Amoxicillin	500	3	1	Amoxicillin	500	3	8	Spain	1500	12000	13500	Amoxicillin	Amoxicillin	Pre- and postoperative	Spain	9	1500	1500	1500	Amoxicillin	0	1500	0	1500	0	187.5	1500	12000	1500	12000	13500	1500	1500	1500	1500	0	0	0	522	0.719008	0.335177
92	Amoxicillin	500	3	1	Amoxicillin	500	3	8	Spain	1500	12000	13500	Amoxicillin	Amoxicillin	Pre- and postoperative	Spain	9	1500	1500	1500	Amoxicillin	0	1500	0	1500	0	187.5	1500	12000	1500	12000	13500	1500	1500	1500	1500	0	0	0	523	0.720386	0.335177
156841981	Amoxicillin	2000	1	1	Amoxicillin	1000	2	6	Italy	4000	12000	16000	Amoxicillin	Amoxicillin	Pre- and postoperative	Italy	7	2285.71	4000	2000	Amoxicillin	785.714	2000	-2000	2285.71	0	333.333	2000	12000	2000	12000	14000	2000	2000	1500	1500	500	500	1000	524	0.721763	0.39531
66	Amoxicillin	2000		1	Amoxicillin	500	3	8	Spain	2000	12000	14000	Amoxicillin	Amoxicillin	Pre- and postoperative	Spain	9	1555.56	2000	1500	Amoxicillin	55.5555			1555.56	0	187.5		12000	2000	12000	14000	2000	1500	1500	1500	0	500	500	525	0.72314	0.39531
152682648	Amoxicillin/Clavulanic acid	1000	2	1	Amoxicillin/Clavulanic acid	1000	2	6	Italy	2000	12000	14000	Amoxicillin/Clavulanic Acid	Amoxicillin/Clavulanic Acid	Pre- and postoperative	Italy	7	2000	2000	2000	Amoxicillin/Clavulanic Acid	500	2000	0	2000	0	333.333	2000	12000	2000	12000	14000	2000	2000	1500	1500	500	500	1000	526	0.724518	0.39531
152694582	Amoxicillin	1000	2	1	Amoxicillin	1000	2	6	Italy	2000	12000	14000	Amoxicillin	Amoxicillin	Pre- and postoperative	Italy	7	2000	2000	2000	Amoxicillin	500	2000	0	2000	0	333.333	2000	12000	2000	12000	14000	2000	2000	1500	1500	500	500	1000	527	0.725895	0.39531
152680932	Amoxicillin/Clavulanic acid	2000	1	1	Amoxicillin/Clavulanic acid	1000	2	6	Italy	2000	12000	14000	Amoxicillin/Clavulanic Acid	Amoxicillin/Clavulanic Acid	Pre- and postoperative	Italy	7	2000	2000	2000	Amoxicillin/Clavulanic Acid	500	2000	0	2000	0	333.333	2000	12000	2000	12000	14000	2000	2000	1500	1500	500	500	1000	528	0.727273	0.39531
152741770	Amoxicillin/Clavulanic acid	1000	2	1	Amoxicillin/Clavulanic acid	1000	2	6	Italy	2000	12000	14000	Amoxicillin/Clavulanic Acid	Amoxicillin/Clavulanic Acid	Pre- and postoperative	Italy	7	2000	2000	2000	Amoxicillin/Clavulanic Acid	500	2000	0	2000	0	333.333	2000	12000	2000	12000	14000	2000	2000	1500	1500	500	500	1000	529	0.72865	0.39531
156348297	Amoxicillin/Clavulanic acid	2000	1	1	Amoxicillin/Clavulanic acid	1000	3	4	Italy	2000	12000	14000	Amoxicillin/Clavulanic Acid	Amoxicillin/Clavulanic Acid	Pre- and postoperative	Italy	5	2800	2000	3000	Amoxicillin/Clavulanic Acid	1300	2000	0	2800	0	750	2000	12000	2000	12000	14000	2000	3000	1500	1500	1500	500	2000	530	0.730028	0.39531
156689707	Amoxicillin/Clavulanic acid	1000	2	1	Amoxicillin/Clavulanic acid	1000	2	6	Italy	2000	12000	14000	Amoxicillin/Clavulanic Acid	Amoxicillin/Clavulanic Acid	Pre- and postoperative	Italy	7	2000	2000	2000	Amoxicillin/Clavulanic Acid	500	2000	0	2000	0	333.333	2000	12000	2000	12000	14000	2000	2000	1500	1500	500	500	1000	531	0.731405	0.39531
152740151	Amoxicillin/Clavulanic acid	1000	2	1	Amoxicillin/Clavulanic acid	1000	2	6	Italy	2000	12000	14000	Amoxicillin/Clavulanic Acid	Amoxicillin/Clavulanic Acid	Pre- and postoperative	Italy	7	2000	2000	2000	Amoxicillin/Clavulanic Acid	500	2000	0	2000	0	333.333	2000	12000	2000	12000	14000	2000	2000	1500	1500	500	500	1000	532	0.732782	0.39531
152685373	Amoxicillin	1000	2	1	Amoxicillin	1000	2	6	Italy	2000	12000	14000	Amoxicillin	Amoxicillin	Pre- and postoperative	Italy	7	2000	2000	2000	Amoxicillin	500	2000	0	2000	0	333.333	2000	12000	2000	12000	14000	2000	2000	1500	1500	500	500	1000	533	0.73416	0.39531
155346304	Amoxicillin/Clavulanic acid	1000	2	1	Amoxicillin/Clavulanic acid	1000	2	6	Italy	2000	12000	14000	Amoxicillin/Clavulanic Acid	Amoxicillin/Clavulanic Acid	Pre- and postoperative	Italy	7	2000	2000	2000	Amoxicillin/Clavulanic Acid	500	2000	0	2000	0	333.333	2000	12000	2000	12000	14000	2000	2000	1500	1500	500	500	1000	534	0.735537	0.39531
152702170	Amoxicillin/Clavulanic acid	1000	2	1	Amoxicillin/Clavulanic acid	1000	2	6	Italy	2000	12000	14000	Amoxicillin/Clavulanic Acid	Amoxicillin/Clavulanic Acid	Pre- and postoperative	Italy	7	2000	2000	2000	Amoxicillin/Clavulanic Acid	500	2000	0	2000	0	333.333	2000	12000	2000	12000	14000	2000	2000	1500	1500	500	500	1000	535	0.736915	0.39531
152772919	Amoxicillin/Clavulanic acid	1000	2	1	Amoxicillin/Clavulanic acid	1000	2	6	Italy	2000	12000	14000	Amoxicillin/Clavulanic Acid	Amoxicillin/Clavulanic Acid	Pre- and postoperative	Italy	7	2000	2000	2000	Amoxicillin/Clavulanic Acid	500	2000	0	2000	0	333.333	2000	12000	2000	12000	14000	2000	2000	1500	1500	500	500	1000	536	0.738292	0.39531
157051049	Amoxicillin/Clavulanic acid	1000	2	1	Amoxicillin/Clavulanic acid	1000	2	6	Italy	2000	12000	14000	Amoxicillin/Clavulanic Acid	Amoxicillin/Clavulanic Acid	Pre- and postoperative	Italy	7	2000	2000	2000	Amoxicillin/Clavulanic Acid	500	2000	0	2000	0	333.333	2000	12000	2000	12000	14000	2000	2000	1500	1500	500	500	1000	537	0.739669	0.39531
156615999	Amoxicillin/Clavulanic acid	1000	2	1	Amoxicillin/Clavulanic acid	1000	2	6	Italy	2000	12000	14000	Amoxicillin/Clavulanic Acid	Amoxicillin/Clavulanic Acid	Pre- and postoperative	Italy	7	2000	2000	2000	Amoxicillin/Clavulanic Acid	500	2000	0	2000	0	333.333	2000	12000	2000	12000	14000	2000	2000	1500	1500	500	500	1000	538	0.741047	0.39531
152688912	Amoxicillin/Clavulanic acid	1000	2	1	Amoxicillin/Clavulanic acid	1000	2	6	Italy	2000	12000	14000	Amoxicillin/Clavulanic Acid	Amoxicillin/Clavulanic Acid	Pre- and postoperative	Italy	7	2000	2000	2000	Amoxicillin/Clavulanic Acid	500	2000	0	2000	0	333.333	2000	12000	2000	12000	14000	2000	2000	1500	1500	500	500	1000	539	0.742424	0.39531
152701537	Amoxicillin/Clavulanic acid	2000	1	1	Amoxicillin/Clavulanic acid	1000	2	6	Italy	2000	12000	14000	Amoxicillin/Clavulanic Acid	Amoxicillin/Clavulanic Acid	Pre- and postoperative	Italy	7	2000	2000	2000	Amoxicillin/Clavulanic Acid	500	2000	0	2000	0	333.333	2000	12000	2000	12000	14000	2000	2000	1500	1500	500	500	1000	540	0.743802	0.39531
154598167	Amoxicillin/Clavulanic acid	2000	1	1	Amoxicillin/Clavulanic acid	1000	2	6	Italy	2000	12000	14000	Amoxicillin/Clavulanic Acid	Amoxicillin/Clavulanic Acid	Pre- and postoperative	Italy	7	2000	2000	2000	Amoxicillin/Clavulanic Acid	500	2000	0	2000	0	333.333	2000	12000	2000	12000	14000	2000	2000	1500	1500	500	500	1000	541	0.745179	0.39531
152681782	Amoxicillin/Clavulanic acid	2000	1	1	Amoxicillin/Clavulanic acid	1000	2	6	Italy	2000	12000	14000	Amoxicillin/Clavulanic Acid	Amoxicillin/Clavulanic Acid	Pre- and postoperative	Italy	7	2000	2000	2000	Amoxicillin/Clavulanic Acid	500	2000	0	2000	0	333.333	2000	12000	2000	12000	14000	2000	2000	1500	1500	500	500	1000	542	0.746556	0.39531
156500216	Amoxicillin/Clavulanic acid	1000	2	1	Amoxicillin/Clavulanic acid	1000	2	6	Italy	2000	12000	14000	Amoxicillin/Clavulanic Acid	Amoxicillin/Clavulanic Acid	Pre- and postoperative	Italy	7	2000	2000	2000	Amoxicillin/Clavulanic Acid	500	2000	0	2000	0	333.333	2000	12000	2000	12000	14000	2000	2000	1500	1500	500	500	1000	543	0.747934	0.39531
156361228	Amoxicillin/Clavulanic acid	1000	2	1	Amoxicillin/Clavulanic acid	1000	2	6	Italy	2000	12000	14000	Amoxicillin/Clavulanic Acid	Amoxicillin/Clavulanic Acid	Pre- and postoperative	Italy	7	2000	2000	2000	Amoxicillin/Clavulanic Acid	500	2000	0	2000	0	333.333	2000	12000	2000	12000	14000	2000	2000	1500	1500	500	500	1000	544	0.749311	0.39531
152760385	Amoxicillin/Clavulanic acid	1000	2	1	Amoxicillin/Clavulanic acid	1000	2	6	Italy	2000	12000	14000	Amoxicillin/Clavulanic Acid	Amoxicillin/Clavulanic Acid	Pre- and postoperative	Italy	7	2000	2000	2000	Amoxicillin/Clavulanic Acid	500	2000	0	2000	0	333.333	2000	12000	2000	12000	14000	2000	2000	1500	1500	500	500	1000	545	0.750689	0.39531
156866735	Amoxicillin/Clavulanic acid	2000	1	1	Amoxicillin/Clavulanic acid	1000	2	6	Italy	2000	12000	14000	Amoxicillin/Clavulanic Acid	Amoxicillin/Clavulanic Acid	Pre- and postoperative	Italy	7	2000	2000	2000	Amoxicillin/Clavulanic Acid	500	2000	0	2000	0	333.333	2000	12000	2000	12000	14000	2000	2000	1500	1500	500	500	1000	546	0.752066	0.39531
3	None				Amoxicillin	1000	2	7	Spain		14000	14000	None	Amoxicillin	Only postoperative	Spain	7	2000		2000	Amoxicillin	500			2000	0	285.714		14000	0	14000	14000		2000		1500	500	0	500	547	0.753444	0.39531
116	Amoxicillin	500		1	Amoxicillin	500	3	9	Spain	500	13500	14000	Amoxicillin	Amoxicillin	Pre- and postoperative	Spain	10	1400	500	1500	Amoxicillin	-100			1400	0	166.667		13500	500	13500	14000	500	1500	1500	1500	0	-1000	-1000	548	0.754821	0.39531
152682437	Amoxicillin/Clavulanic acid	1000	2	1	Amoxicillin/Clavulanic acid	1000	2	6	Italy	2000	12000	14000	Amoxicillin/Clavulanic Acid	Amoxicillin/Clavulanic Acid	Pre- and postoperative	Italy	7	2000	2000	2000	Amoxicillin/Clavulanic Acid	500	2000	0	2000	0	333.333	2000	12000	2000	12000	14000	2000	2000	1500	1500	500	500	1000	549	0.756198	0.39531
53	Amoxicillin	2000		1	Amoxicillin	500	3	8	Spain	2000	12000	14000	Amoxicillin	Amoxicillin	Pre- and postoperative	Spain	9	1555.56	2000	1500	Amoxicillin	55.5555			1555.56	0	187.5		12000	2000	12000	14000	2000	1500	1500	1500	0	500	500	550	0.757576	0.39531
65	Amoxicillin	2000		1	Amoxicillin	500	3	8	Spain	2000	12000	14000	Amoxicillin	Amoxicillin	Pre- and postoperative	Spain	9	1555.56	2000	1500	Amoxicillin	55.5555			1555.56	0	187.5		12000	2000	12000	14000	2000	1500	1500	1500	0	500	500	551	0.758953	0.39531
153006024	Amoxicillin/Clavulanic acid	2000	1	1	Amoxicillin/Clavulanic acid	1000	2	6	Italy	2000	12000	14000	Amoxicillin/Clavulanic Acid	Amoxicillin/Clavulanic Acid	Pre- and postoperative	Italy	7	2000	2000	2000	Amoxicillin/Clavulanic Acid	500	2000	0	2000	0	333.333	2000	12000	2000	12000	14000	2000	2000	1500	1500	500	500	1000	552	0.760331	0.39531
152737979	Amoxicillin/Clavulanic acid	2000	1	1	Amoxicillin/Clavulanic acid	1000	2	6	Italy	2000	12000	14000	Amoxicillin/Clavulanic Acid	Amoxicillin/Clavulanic Acid	Pre- and postoperative	Italy	7	2000	2000	2000	Amoxicillin/Clavulanic Acid	500	2000	0	2000	0	333.333	2000	12000	2000	12000	14000	2000	2000	1500	1500	500	500	1000	553	0.761708	0.39531
152682809	Amoxicillin/Clavulanic acid	2000	1	1	Amoxicillin/Clavulanic acid	1000	2	6	Italy	2000	12000	14000	Amoxicillin/Clavulanic Acid	Amoxicillin/Clavulanic Acid	Pre- and postoperative	Italy	7	2000	2000	2000	Amoxicillin/Clavulanic Acid	500	2000	0	2000	0	333.333	2000	12000	2000	12000	14000	2000	2000	1500	1500	500	500	1000	554	0.763085	0.39531
16	Amoxicillin/Clavulanic acid	2000		1	Amoxicillin/Clavulanic acid	500	3	8	Spain	2000	12000	14000	Amoxicillin/Clavulanic Acid	Amoxicillin/Clavulanic Acid	Pre- and postoperative	Spain	9	1555.56	2000	1500	Amoxicillin/Clavulanic Acid	55.5555			1555.56	0	187.5		12000	2000	12000	14000	2000	1500	1500	1500	0	500	500	555	0.764463	0.39531
156691922	Amoxicillin/Clavulanic acid	2000	1	1	Amoxicillin/Clavulanic acid	1000	2	6	Italy	2000	12000	14000	Amoxicillin/Clavulanic Acid	Amoxicillin/Clavulanic Acid	Pre- and postoperative	Italy	7	2000	2000	2000	Amoxicillin/Clavulanic Acid	500	2000	0	2000	0	333.333	2000	12000	2000	12000	14000	2000	2000	1500	1500	500	500	1000	556	0.76584	0.39531
174	Amoxicillin	2000		1	Amoxicillin	500	3	8	Spain	2000	12000	14000	Amoxicillin	Amoxicillin	Pre- and postoperative	Spain	9	1555.56	2000	1500	Amoxicillin	55.5555			1555.56	0	187.5		12000	2000	12000	14000	2000	1500	1500	1500	0	500	500	557	0.767218	0.39531
193	Amoxicillin	500		1	Amoxicillin	500	3	9	Spain	500	13500	14000	Amoxicillin	Amoxicillin	Pre- and postoperative	Spain	10	1400	500	1500	Amoxicillin	-100			1400	0	166.667		13500	500	13500	14000	500	1500	1500	1500	0	-1000	-1000	558	0.768595	0.39531
152774547	Amoxicillin	2000	1	1	Amoxicillin	1000	2	6	Italy	2000	12000	14000	Amoxicillin	Amoxicillin	Pre- and postoperative	Italy	7	2000	2000	2000	Amoxicillin	500	2000	0	2000	0	333.333	2000	12000	2000	12000	14000	2000	2000	1500	1500	500	500	1000	559	0.769972	0.39531
155	Amoxicillin	2000		1	Amoxicillin	1000	2	6	Spain	2000	12000	14000	Amoxicillin	Amoxicillin	Pre- and postoperative	Spain	7	2000	2000	2000	Amoxicillin	500			2000	0	333.333		12000	2000	12000	14000	2000	2000	1500	1500	500	500	1000	560	0.77135	0.39531
152739235	Amoxicillin/Clavulanic acid	2000	1	1	Amoxicillin/Clavulanic acid	1000	2	6	Italy	2000	12000	14000	Amoxicillin/Clavulanic Acid	Amoxicillin/Clavulanic Acid	Pre- and postoperative	Italy	7	2000	2000	2000	Amoxicillin/Clavulanic Acid	500	2000	0	2000	0	333.333	2000	12000	2000	12000	14000	2000	2000	1500	1500	500	500	1000	561	0.772727	0.39531
3165463	Amoxicillin/Clavulanic Acid	625	3	5	Cefuroxime	500	2	5	UK	9375	5000	14375	Amoxicillin/Clavulanic Acid	Cefuroxime	Pre- and postoperative	United Kingdom	10	1437.5	1875	1000	Cefuroxime/Amoxicillin + Clavulanic Acid		375	0	1437.5	0	200	9375	5000	9375	5000	14375	1875	1000	1500	500	500	375	875	562	0.774105	0.440409
33	Amoxicillin	800	3	2	Amoxicillin	800	3	4	Spain	4800	9600	14400	Amoxicillin	Amoxicillin	Pre- and postoperative	Spain	6	2400	2400	2400	Amoxicillin	900	1200	0	2400	0	600	4800	9600	4800	9600	14400	2400	2400	1500	1500	900	900	1800	563	0.775482	0.443416
98	Amoxicillin	1000		1	Amoxicillin	500	3	9	Spain	1000	13500	14500	Amoxicillin	Amoxicillin	Pre- and postoperative	Spain	10	1450	1000	1500	Amoxicillin	-50			1450	0	166.667		13500	1000	13500	14500	1000	1500	1500	1500	0	-500	-500	564	0.77686	0.455442
209	Amoxicillin	1000		1	Amoxicillin	500	3	9	Spain	1000	13500	14500	Amoxicillin	Amoxicillin	Pre- and postoperative	Spain	10	1450	1000	1500	Amoxicillin	-50			1450	0	166.667		13500	1000	13500	14500	1000	1500	1500	1500	0	-500	-500	565	0.778237	0.455442
49	Amoxicillin	1000		1	Amoxicillin	500	3	9	Spain	1000	13500	14500	Amoxicillin	Amoxicillin	Pre- and postoperative	Spain	10	1450	1000	1500	Amoxicillin	-50			1450	0	166.667		13500	1000	13500	14500	1000	1500	1500	1500	0	-500	-500	566	0.779614	0.455442
76	Amoxicillin				Amoxicillin	750	2	10	SW	0	15000	15000	Amoxicillin	Amoxicillin	Pre- and postoperative	Sweden	10	1500		1500	Amoxicillin	0			1500	0	150		15000	0	15000	15000		1500	1500	1500	0	0	0	567	0.780992	0.515574
110	Amoxicillin	500	3	2	Amoxicillin	500	3	8	Spain	3000	12000	15000	Amoxicillin	Amoxicillin	Pre- and postoperative	Spain	10	1500	1500	1500	Amoxicillin	0	750	0	1500	0	187.5	3000	12000	3000	12000	15000	1500	1500	1500	1500	0	0	0	568	0.782369	0.515574
38	Amoxicillin	500	3	1	Amoxicillin	500	3	9	Spain	1500	13500	15000	Amoxicillin	Amoxicillin	Pre- and postoperative	Spain	10	1500	1500	1500	Amoxicillin	0	1500	0	1500	0	166.667	1500	13500	1500	13500	15000	1500	1500	1500	1500	0	0	0	569	0.783747	0.515574
153	Amoxicillin	500	3	1	Amoxicillin	500	3	9	Spain	1500	13500	15000	Amoxicillin	Amoxicillin	Pre- and postoperative	Spain	10	1500	1500	1500	Amoxicillin	0	1500	0	1500	0	166.667	1500	13500	1500	13500	15000	1500	1500	1500	1500	0	0	0	570	0.785124	0.515574
35	None				Amoxicillin/Clavulanic acid	625	3	8	Spain		15000	15000	None	Amoxicillin/Clavulanic Acid	Only postoperative	Spain	8	1875		1875	Amoxicillin/Clavulanic Acid	375			1875	0	234.375		15000	0	15000	15000		1875		1500	375	0	375	571	0.786501	0.515574
173	Amoxicillin	500	3	1	Amoxicillin	500	3	9	Spain	1500	13500	15000	Amoxicillin	Amoxicillin	Pre- and postoperative	Spain	10	1500	1500	1500	Amoxicillin	0	1500	0	1500	0	166.667	1500	13500	1500	13500	15000	1500	1500	1500	1500	0	0	0	572	0.787879	0.515574
156	Amoxicillin	600		1	Amoxicillin	800	3	6	Spain	600	14400	15000	Amoxicillin	Amoxicillin	Pre- and postoperative	Spain	7	2142.86	600	2400	Amoxicillin	642.857			2142.86	0	400		14400	600	14400	15000	600	2400	1500	1500	900	-900	0	573	0.789256	0.515574
148	Amoxicillin	500	3	2	Amoxicillin	500	3	8	Spain	3000	12000	15000	Amoxicillin	Amoxicillin	Pre- and postoperative	Spain	10	1500	1500	1500	Amoxicillin	0	750	0	1500	0	187.5	3000	12000	3000	12000	15000	1500	1500	1500	1500	0	0	0	574	0.790634	0.515574
37	Amoxicillin	500	3	1	Amoxicillin	500	3	9	Spain	1500	13500	15000	Amoxicillin	Amoxicillin	Pre- and postoperative	Spain	10	1500	1500	1500	Amoxicillin	0	1500	0	1500	0	166.667	1500	13500	1500	13500	15000	1500	1500	1500	1500	0	0	0	575	0.792011	0.515574
145	Amoxicillin	500	3	2	Amoxicillin	500	3	8	Spain	3000	12000	15000	Amoxicillin	Amoxicillin	Pre- and postoperative	Spain	10	1500	1500	1500	Amoxicillin	0	750	0	1500	0	187.5	3000	12000	3000	12000	15000	1500	1500	1500	1500	0	0	0	576	0.793388	0.515574
59	Amoxicillin	500	3	1	Amoxicillin	500	3	9	Spain	1500	13500	15000	Amoxicillin	Amoxicillin	Pre- and postoperative	Spain	10	1500	1500	1500	Amoxicillin	0	1500	0	1500	0	166.667	1500	13500	1500	13500	15000	1500	1500	1500	1500	0	0	0	577	0.794766	0.515574
54	Amoxicillin	500	3	2	Amoxicillin	500	3	8	Spain	3000	12000	15000	Amoxicillin	Amoxicillin	Pre- and postoperative	Spain	10	1500	1500	1500	Amoxicillin	0	750	0	1500	0	187.5	3000	12000	3000	12000	15000	1500	1500	1500	1500	0	0	0	578	0.796143	0.515574
100	Amoxicillin/Clavulanic acid	500	3	1	Amoxicillin/Clavulanic acid	500	3	9	Spain	1500	13500	15000	Amoxicillin/Clavulanic Acid	Amoxicillin/Clavulanic Acid	Pre- and postoperative	Spain	10	1500	1500	1500	Amoxicillin/Clavulanic Acid	0	1500	0	1500	0	166.667	1500	13500	1500	13500	15000	1500	1500	1500	1500	0	0	0	579	0.797521	0.515574
154099266	Penicilina V	1000	1	1	Penicilina V	1000	2	7	Italy	1000	14000	15000	Phenoxymethylpenicillin	Phenoxymethylpenicillin	Pre- and postoperative	Italy	8	1875	1000	2000	Phenoxymethylpenicillin	-125	1000	0	1875	0	285.714	1000	14000	1000	14000	15000	1000	2000	2000	2000	0	-1000	-1000	580	0.798898	0.515574
1978047	Clindamycin	300	4	4	Amoxicillin	500	3	7	NL	1200	10500	11700	Clindamycin	Amoxicillin	Pre- and postoperative	Netherlands	11	1063.64	300	1500	Azithromycin	763.636	300	900	1063.64	0	214.286	4800	10500	4800	10500	15300	1200	1500	1200	1500	0	0	0	581	0.800276	0.551654
219	Amoxicillin/Clavulanic acid	1000	2	1	Amoxicillin/Clavulanic acid	1000	2	7	Spain	2000	14000	16000	Amoxicillin/Clavulanic Acid	Amoxicillin/Clavulanic Acid	Pre- and postoperative	Spain	8	2000	2000	2000	Amoxicillin/Clavulanic Acid	500	2000	0	2000	0	285.714	2000	14000	2000	14000	16000	2000	2000	1500	1500	500	500	1000	582	0.801653	0.635839
67	Amoxicillin	1000	2	1	Amoxicillin	1000	2	7	Spain	2000	14000	16000	Amoxicillin	Amoxicillin	Pre- and postoperative	Spain	8	2000	2000	2000	Amoxicillin	500	2000	0	2000	0	285.714	2000	14000	2000	14000	16000	2000	2000	1500	1500	500	500	1000	583	0.80303	0.635839
152683543	Amoxicillin/Clavulanic acid	1000	2	2	Amoxicillin/Clavulanic acid	1000	2	6	Italy	4000	12000	16000	Amoxicillin/Clavulanic Acid	Amoxicillin/Clavulanic Acid	Pre- and postoperative	Italy	8	2000	2000	2000	Amoxicillin/Clavulanic Acid	500	1000	0	2000	0	333.333	4000	12000	4000	12000	16000	2000	2000	1500	1500	500	500	1000	584	0.804408	0.635839
153200320	Amoxicillin/Clavulanic acid	1000	2	2	Amoxicillin/Clavulanic acid	1000	2	6	Italy	4000	12000	16000	Amoxicillin/Clavulanic Acid	Amoxicillin/Clavulanic Acid	Pre- and postoperative	Italy	8	2000	2000	2000	Amoxicillin/Clavulanic Acid	500	1000	0	2000	0	333.333	4000	12000	4000	12000	16000	2000	2000	1500	1500	500	500	1000	585	0.805785	0.635839
152788704	Amoxicillin	2000	1	1	Amoxicillin	1000	2	7	Italy	2000	14000	16000	Amoxicillin	Amoxicillin	Pre- and postoperative	Italy	8	2000	2000	2000	Amoxicillin	500	2000	0	2000	0	285.714	2000	14000	2000	14000	16000	2000	2000	1500	1500	500	500	1000	586	0.807163	0.635839
167	None				Amoxicillin	1000	2	8	Spain		16000	16000	None	Amoxicillin	Only postoperative	Spain	8	2000		2000	Amoxicillin	500			2000	0	250		16000	0	16000	16000		2000		1500	500	0	500	587	0.80854	0.635839
156711545	Amoxicillin/Clavulanic acid	1000	2	2	Amoxicillin/Clavulanic acid	1000	2	6	Italy	4000	12000	16000	Amoxicillin/Clavulanic Acid	Amoxicillin/Clavulanic Acid	Pre- and postoperative	Italy	8	2000	2000	2000	Amoxicillin/Clavulanic Acid	500	1000	0	2000	0	333.333	4000	12000	4000	12000	16000	2000	2000	1500	1500	500	500	1000	588	0.809917	0.635839
152740939	Amoxicillin	2000	1	1	Amoxicillin	1000	2	7	Italy	2000	14000	16000	Amoxicillin	Amoxicillin	Pre- and postoperative	Italy	8	2000	2000	2000	Amoxicillin	500	2000	0	2000	0	285.714	2000	14000	2000	14000	16000	2000	2000	1500	1500	500	500	1000	589	0.811295	0.635839
152945834	Amoxicillin/Clavulanic acid	1000	2	1	Amoxicillin/Clavulanic acid	1000	2	7	Italy	2000	14000	16000	Amoxicillin/Clavulanic Acid	Amoxicillin/Clavulanic Acid	Pre- and postoperative	Italy	8	2000	2000	2000	Amoxicillin/Clavulanic Acid	500	2000	0	2000	0	285.714	2000	14000	2000	14000	16000	2000	2000	1500	1500	500	500	1000	590	0.812672	0.635839
153027741	Amoxicillin/Clavulanic acid	1000	2	1	Amoxicillin/Clavulanic acid	1000	2	7	Italy	2000	14000	16000	Amoxicillin/Clavulanic Acid	Amoxicillin/Clavulanic Acid	Pre- and postoperative	Italy	8	2000	2000	2000	Amoxicillin/Clavulanic Acid	500	2000	0	2000	0	285.714	2000	14000	2000	14000	16000	2000	2000	1500	1500	500	500	1000	591	0.81405	0.635839
156405472	Amoxicillin/Clavulanic acid	1000	2	1	Amoxicillin/Clavulanic acid	1000	2	7	Italy	2000	14000	16000	Amoxicillin/Clavulanic Acid	Amoxicillin/Clavulanic Acid	Pre- and postoperative	Italy	8	2000	2000	2000	Amoxicillin/Clavulanic Acid	500	2000	0	2000	0	285.714	2000	14000	2000	14000	16000	2000	2000	1500	1500	500	500	1000	592	0.815427	0.635839
118	Amoxicillin	500	3	1	Amoxicillin	500	3	10	Spain	1500	15000	16500	Amoxicillin	Amoxicillin	Pre- and postoperative	Spain	11	1500	1500	1500	Amoxicillin	0	1500	0	1500	0	150	1500	15000	1500	15000	16500	1500	1500	1500	1500	0	0	0	593	0.816804	0.695971
22	Amoxicillin	500	3	2	Amoxicillin	500	3	9	Spain	3000	13500	16500	Amoxicillin	Amoxicillin	Pre- and postoperative	Spain	11	1500	1500	1500	Amoxicillin	0	750	0	1500	0	166.667	3000	13500	3000	13500	16500	1500	1500	1500	1500	0	0	0	594	0.818182	0.695971
233	Amoxicillin	500	3	2	Amoxicillin	500	3	9	Spain	3000	13500	16500	Amoxicillin	Amoxicillin	Pre- and postoperative	Spain	11	1500	1500	1500	Amoxicillin	0	750	0	1500	0	166.667	3000	13500	3000	13500	16500	1500	1500	1500	1500	0	0	0	595	0.819559	0.695971
10	Amoxicillin	800	3	1	Amoxicillin	800	3	6	Spain	2400	14400	16800	Amoxicillin	Amoxicillin	Pre- and postoperative	Spain	7	2400	2400	2400	Amoxicillin	900	2400	0	2400	0	400	2400	14400	2400	14400	16800	2400	2400	1500	1500	900	900	1800	596	0.820937	0.732051
195	Amoxicillin/Clavulanic acid	800	3	2	Amoxicillin/Clavulanic acid	800	3	5	Spain	4800	12000	16800	Amoxicillin/Clavulanic Acid	Amoxicillin/Clavulanic Acid	Pre- and postoperative	Spain	7	2400	2400	2400	Amoxicillin/Clavulanic Acid	900	1200	0	2400	0	480	4800	12000	4800	12000	16800	2400	2400	1500	1500	900	900	1800	597	0.822314	0.732051
75	Amoxicillin/Clavulanic acid	625	3	1	Amoxicillin/Clavulanic acid	625	3	8	Spain	1875	15000	16875	Amoxicillin/Clavulanic Acid	Amoxicillin/Clavulanic Acid	Pre- and postoperative	Spain	9	1875	1875	1875	Amoxicillin/Clavulanic Acid	375	1875	0	1875	0	234.375	1875	15000	1875	15000	16875	1875	1875	1500	1500	375	375	750	598	0.823692	0.74107
42	Amoxicillin/Clavulanic acid	625	3	1	Amoxicillin/Clavulanic acid	625	3	8	Spain	1875	15000	16875	Amoxicillin/Clavulanic Acid	Amoxicillin/Clavulanic Acid	Pre- and postoperative	Spain	9	1875	1875	1875	Amoxicillin/Clavulanic Acid	375	1875	0	1875	0	234.375	1875	15000	1875	15000	16875	1875	1875	1500	1500	375	375	750	599	0.825069	0.74107
40	Amoxicillin/Clavulanic acid	625	3	2	Amoxicillin/Clavulanic acid	625	3	7	Spain	3750	13125	16875	Amoxicillin/Clavulanic Acid	Amoxicillin/Clavulanic Acid	Pre- and postoperative	Spain	9	1875	1875	1875	Amoxicillin/Clavulanic Acid	375	937.5	0	1875	0	267.857	3750	13125	3750	13125	16875	1875	1875	1500	1500	375	375	750	600	0.826446	0.74107
196	Amoxicillin/Clavulanic acid	625	3	1	Amoxicillin/Clavulanic acid	625	3	8	Spain	1875	15000	16875	Amoxicillin/Clavulanic Acid	Amoxicillin/Clavulanic Acid	Pre- and postoperative	Spain	9	1875	1875	1875	Amoxicillin/Clavulanic Acid	375	1875	0	1875	0	234.375	1875	15000	1875	15000	16875	1875	1875	1500	1500	375	375	750	601	0.827824	0.74107
201	Amoxicillin/Clavulanic acid	625	3	1	Amoxicillin/Clavulanic acid	625	3	8	Spain	1875	15000	16875	Amoxicillin/Clavulanic Acid	Amoxicillin/Clavulanic Acid	Pre- and postoperative	Spain	9	1875	1875	1875	Amoxicillin/Clavulanic Acid	375	1875	0	1875	0	234.375	1875	15000	1875	15000	16875	1875	1875	1500	1500	375	375	750	602	0.829201	0.74107
211	None				Amoxicillin/Clavulanic acid	625	3	9	Spain		16875	16875	None	Amoxicillin/Clavulanic Acid	Only postoperative	Spain	9	1875		1875	Amoxicillin/Clavulanic Acid	375			1875	0	208.333		16875	0	16875	16875		1875		1500	375	0	375	603	0.830578	0.74107
137	Amoxicillin	1000		1	Amoxicillin	1000	2	8	Spain	1000	16000	17000	Amoxicillin	Amoxicillin	Pre- and postoperative	Spain	9	1888.89	1000	2000	Amoxicillin	388.889			1888.89	0	250		16000	1000	16000	17000	1000	2000	1500	1500	500	-500	0	604	0.831956	0.756104
129	Amoxicillin/Clavulanic acid	625		1	Amoxicillin/Clavulanic acid	625	3	9	Spain	625	16875	17500	Amoxicillin/Clavulanic Acid	Amoxicillin/Clavulanic Acid	Pre- and postoperative	Spain	10	1750	625	1875	Amoxicillin/Clavulanic Acid	250			1750	0	208.333		16875	625	16875	17500	625	1875	1500	1500	375	-875	-500	605	0.833333	0.816236
157	Amoxicillin/Clavulanic acid	1000	2	1	Amoxicillin/Clavulanic acid	1000	2	8	Spain	2000	16000	18000	Amoxicillin/Clavulanic Acid	Amoxicillin/Clavulanic Acid	Pre- and postoperative	Spain	9	2000	2000	2000	Amoxicillin/Clavulanic Acid	500	2000	0	2000	0	250	2000	16000	2000	16000	18000	2000	2000	1500	1500	500	500	1000	606	0.834711	0.876368
189	Amoxicillin	2000		1	Amoxicillin	1000	2	8	Spain	2000	16000	18000	Amoxicillin	Amoxicillin	Pre- and postoperative	Spain	9	2000	2000	2000	Amoxicillin	500			2000	0	250		16000	2000	16000	18000	2000	2000	1500	1500	500	500	1000	607	0.836088	0.876368
156599964	Amoxicillin/Clavulanic acid	1000	3	1	Amoxicillin/Clavulanic acid	1000	3	5	Italy	3000	15000	18000	Amoxicillin/Clavulanic Acid	Amoxicillin/Clavulanic Acid	Pre- and postoperative	Italy	6	3000	3000	3000	Amoxicillin/Clavulanic Acid	1500	3000	0	3000	0	600	3000	15000	3000	15000	18000	3000	3000	1500	1500	1500	1500	3000	608	0.837466	0.876368
26	None				Phenoxymethylpenicillin	1000	3	6	SW	0	18000	18000	None	Phenoxymethylpenicillin	Only postoperative	Sweden	6	3000		3000	Phenoxymethylpenicillin	1000			3000	0	500		18000	0	18000	18000		3000		2000	1000	0	1000	609	0.838843	0.876368
190	Amoxicillin	2000		1	Amoxicillin	1000	2	8	Spain	2000	16000	18000	Amoxicillin	Amoxicillin	Pre- and postoperative	Spain	9	2000	2000	2000	Amoxicillin	500			2000	0	250		16000	2000	16000	18000	2000	2000	1500	1500	500	500	1000	610	0.84022	0.876368
206	Amoxicillin	1000	2	1	Amoxicillin	1000	2	8	Spain	2000	16000	18000	Amoxicillin	Amoxicillin	Pre- and postoperative	Spain	9	2000	2000	2000	Amoxicillin	500	2000	0	2000	0	250	2000	16000	2000	16000	18000	2000	2000	1500	1500	500	500	1000	611	0.841598	0.876368
52	None				Amoxicillin	1000	3	6	Spain		18000	18000	None	Amoxicillin	Only postoperative	Spain	6	3000		3000	Amoxicillin	1500			3000	0	500		18000	0	18000	18000		3000		1500	1500	0	1500	612	0.842975	0.876368
27	None				Phenoxymethylpenicillin	1000	3	6	SW	0	18000	18000	None	Phenoxymethylpenicillin	Only postoperative	Sweden	6	3000		3000	Phenoxymethylpenicillin	1000			3000	0	500		18000	0	18000	18000		3000		2000	1000	0	1000	613	0.844353	0.876368
155191302	Amoxicillin/Clavulanic acid	1000	3	1	Amoxicillin/Clavulanic acid	1000	3	5	Italy	3000	15000	18000	Amoxicillin/Clavulanic Acid	Amoxicillin/Clavulanic Acid	Pre- and postoperative	Italy	6	3000	3000	3000	Amoxicillin/Clavulanic Acid	1500	3000	0	3000	0	600	3000	15000	3000	15000	18000	3000	3000	1500	1500	1500	1500	3000	614	0.84573	0.876368
152705244	Amoxicillin	1000	2	2	Amoxicillin/Clavulanic acid	1000	2	7	Italy	4000	14000	18000	Amoxicillin	Amoxicillin/Clavulanic Acid	Pre- and postoperative	Italy	9	2000	2000	2000	Amoxicillin/Amoxicillin + Clavulanic Acid	500	1000	0	2000	0	285.714	4000	14000	4000	14000	18000	2000	2000	1500	1500	500	500	1000	615	0.847107	0.876368
152963287	Amoxicillin/Clavulanic acid	1000	3	1	Amoxicillin/Clavulanic acid	1000	3	5	Italy	3000	15000	18000	Amoxicillin/Clavulanic Acid	Amoxicillin/Clavulanic Acid	Pre- and postoperative	Italy	6	3000	3000	3000	Amoxicillin/Clavulanic Acid	1500	3000	0	3000	0	600	3000	15000	3000	15000	18000	3000	3000	1500	1500	1500	1500	3000	616	0.848485	0.876368
64	Amoxicillin/Clavulanic acid	500	3	1	Amoxicillin/Clavulanic acid	625	3	9	Spain	1500	16875	18375	Amoxicillin/Clavulanic Acid	Amoxicillin/Clavulanic Acid	Pre- and postoperative	Spain	10	1837.5	1500	1875	Amoxicillin/Clavulanic Acid	337.5	1500	0	1837.5	0	208.333	1500	16875	1500	16875	18375	1500	1875	1500	1500	375	0	375	617	0.849862	0.921467
3066994	Primcillin	1600			Primcillin	800	3	7	UK	1600	16800	18400	Primcillin	Primcillin	Pre- and postoperative	United Kingdom	7	2628.57		2400	Primcillin	628.572			2628.57	0	342.857		16800	1600	16800	18400		2400	2000	2000	400	0	400	618	0.85124	0.924474
220	Amoxicillin/Clavulanic acid	625	3	2	Amoxicillin/Clavulanic acid	625	3	8	Spain	3750	15000	18750	Amoxicillin/Clavulanic Acid	Amoxicillin/Clavulanic Acid	Pre- and postoperative	Spain	10	1875	1875	1875	Amoxicillin/Clavulanic Acid	375	937.5	0	1875	0	234.375	3750	15000	3750	15000	18750	1875	1875	1500	1500	375	375	750	619	0.852617	0.966566
51	Amoxicillin/Clavulanic acid	625	3	1	Amoxicillin/Clavulanic acid	625	3	9	Spain	1875	16875	18750	Amoxicillin/Clavulanic Acid	Amoxicillin/Clavulanic Acid	Pre- and postoperative	Spain	10	1875	1875	1875	Amoxicillin/Clavulanic Acid	375	1875	0	1875	0	208.333	1875	16875	1875	16875	18750	1875	1875	1500	1500	375	375	750	620	0.853994	0.966566
232	Amoxicillin	1000	3	1	Amoxicillin	1000	2	8	Spain	3000	16000	19000	Amoxicillin	Amoxicillin	Pre- and postoperative	Spain	9	2111.11	3000	2000	Amoxicillin	611.111	3000	0	2111.11	0	250	3000	16000	3000	16000	19000	3000	2000	1500	1500	500	1500	2000	621	0.855372	0.996633
28	Other			2	Amoxicillin	800	3	8	Spain		19200	19200	None	Amoxicillin	Pre- and postoperative	Spain	10	1920		2400	Amoxicillin	420			1920	0	300		19200	0	19200	19200		2400		1500	900	0	900	622	0.856749	1.02069
159	None				Amoxicillin	800	3	8	Spain		19200	19200	None	Amoxicillin	Only postoperative	Spain	8	2400		2400	Amoxicillin	900			2400	0	300		19200	0	19200	19200		2400		1500	900	0	900	623	0.858127	1.02069
73	None				Amoxicillin	800	3	8	Spain		19200	19200	None	Amoxicillin	Only postoperative	Spain	8	2400		2400	Amoxicillin	900			2400	0	300		19200	0	19200	19200		2400		1500	900	0	900	624	0.859504	1.02069
45	Amoxicillin	800	3	2	Amoxicillin	800	3	6	Spain	4800	14400	19200	Amoxicillin	Amoxicillin	Pre- and postoperative	Spain	8	2400	2400	2400	Amoxicillin	900	1200	0	2400	0	400	4800	14400	4800	14400	19200	2400	2400	1500	1500	900	900	1800	625	0.860882	1.02069
205	None				Amoxicillin	800	3	8	Spain		19200	19200	None	Amoxicillin	Only postoperative	Spain	8	2400		2400	Amoxicillin	900			2400	0	300		19200	0	19200	19200		2400		1500	900	0	900	626	0.862259	1.02069
126	None				Amoxicillin	800	3	8	Spain		19200	19200	None	Amoxicillin	Only postoperative	Spain	8	2400		2400	Amoxicillin	900			2400	0	300		19200	0	19200	19200		2400		1500	900	0	900	627	0.863636	1.02069
17	Amoxicillin	800	3	1	Amoxicillin	800	3	7	Spain	2400	16800	19200	Amoxicillin	Amoxicillin	Pre- and postoperative	Spain	8	2400	2400	2400	Amoxicillin	900	2400	0	2400	0	342.857	2400	16800	2400	16800	19200	2400	2400	1500	1500	900	900	1800	628	0.865014	1.02069
68	None				Amoxicillin	800	3	8	Spain		19200	19200	None	Amoxicillin	Only postoperative	Spain	8	2400		2400	Amoxicillin	900			2400	0	300		19200	0	19200	19200		2400		1500	900	0	900	629	0.866391	1.02069
3062836	Amoxicillin	1500	1	1	Amoxicillin	500	3	12	UK	1500	18000	19500	Amoxicillin	Amoxicillin	Pre- and postoperative	United Kingdom	13	1500	1500	1500	Amoxicillin	0	1500	0	1500	0	125	1500	18000	1500	18000	19500	1500	1500	1500	1500	0	0	0	630	0.867769	1.05676
20	Amoxicillin	500	3	2	Amoxicillin	625	3	9	Spain	3000	16875	19875	Amoxicillin	Amoxicillin	Pre- and postoperative	Spain	11	1806.82	1500	1875	Amoxicillin	306.818	750	0	1806.82	0	208.333	3000	16875	3000	16875	19875	1500	1875	1500	1500	375	0	375	631	0.869146	1.10186
87	Amoxicillin	1000	2	2	Amoxicillin	1000	2	8	Spain	4000	16000	20000	Amoxicillin	Amoxicillin	Pre- and postoperative	Spain	10	2000	2000	2000	Amoxicillin	500	1000	0	2000	0	250	4000	16000	4000	16000	20000	2000	2000	1500	1500	500	500	1000	632	0.870523	1.1169
165	Amoxicillin	800		1	Amoxicillin	800	3	8	Spain	800	19200	20000	Amoxicillin	Amoxicillin	Pre- and postoperative	Spain	9	2222.22	800	2400	Amoxicillin	722.222			2222.22	0	300		19200	800	19200	20000	800	2400	1500	1500	900	-700	200	633	0.871901	1.1169
20	None				Phenoxymethylpenicillin	1000	2	10	SW	0	20000	20000	None	Phenoxymethylpenicillin	Only postoperative	Sweden	10	2000		2000	Phenoxymethylpenicillin	0			2000	0	200		20000	0	20000	20000		2000		2000	0	0	0	634	0.873278	1.1169
177	Amoxicillin	1000	2	2	Amoxicillin	1000	2	8	Spain	4000	16000	20000	Amoxicillin	Amoxicillin	Pre- and postoperative	Spain	10	2000	2000	2000	Amoxicillin	500	1000	0	2000	0	250	4000	16000	4000	16000	20000	2000	2000	1500	1500	500	500	1000	635	0.874656	1.1169
207	Amoxicillin	800		1	Amoxicillin	800	3	8	Spain	800	19200	20000	Amoxicillin	Amoxicillin	Pre- and postoperative	Spain	9	2222.22	800	2400	Amoxicillin	722.222			2222.22	0	300		19200	800	19200	20000	800	2400	1500	1500	900	-700	200	636	0.876033	1.1169
77	Amoxicillin				Amoxicillin	1000	2	10	SW	0	20000	20000	Amoxicillin	Amoxicillin	Pre- and postoperative	Sweden	10	2000		2000	Amoxicillin	500			2000	0	200		20000	0	20000	20000		2000	1500	1500	500	0	500	637	0.87741	1.1169
78	Amoxicillin				Amoxicillin	1000	2	10	SW	0	20000	20000	Amoxicillin	Amoxicillin	Pre- and postoperative	Sweden	10	2000		2000	Amoxicillin	500			2000	0	200		20000	0	20000	20000		2000	1500	1500	500	0	500	638	0.878788	1.1169
152751601	Amoxicillin/Clavulanic acid	2000	1	1	Amoxicillin/Clavulanic acid	1000	3	6	Italy	2000	18000	20000	Amoxicillin/Clavulanic Acid	Amoxicillin/Clavulanic Acid	Pre- and postoperative	Italy	7	2857.14	2000	3000	Amoxicillin/Clavulanic Acid	1357.14	2000	0	2857.14	0	500	2000	18000	2000	18000	20000	2000	3000	1500	1500	1500	500	2000	639	0.880165	1.1169
79	Amoxicillin				Amoxicillin	1000	2	10	SW	0	20000	20000	Amoxicillin	Amoxicillin	Pre- and postoperative	Sweden	10	2000		2000	Amoxicillin	500			2000	0	200		20000	0	20000	20000		2000	1500	1500	500	0	500	640	0.881543	1.1169
21	None				Phenoxymethylpenicillin	1000	2	10	SW	0	20000	20000	None	Phenoxymethylpenicillin	Only postoperative	Sweden	10	2000		2000	Phenoxymethylpenicillin	0			2000	0	200		20000	0	20000	20000		2000		2000	0	0	0	641	0.88292	1.1169
77	Amoxicillin/Clavulanic acid	625	3	2	Amoxicillin/Clavulanic acid	625	3	9	Spain	3750	16875	20625	Amoxicillin/Clavulanic Acid	Amoxicillin/Clavulanic Acid	Pre- and postoperative	Spain	11	1875	1875	1875	Amoxicillin/Clavulanic Acid	375	937.5	0	1875	0	208.333	3750	16875	3750	16875	20625	1875	1875	1500	1500	375	375	750	642	0.884297	1.19206
14	Amoxicillin	1600		1	Amoxicillin	800	3	8	Spain	1600	19200	20800	Amoxicillin	Amoxicillin	Pre- and postoperative	Spain	9	2311.11	1600	2400	Amoxicillin	811.111			2311.11	0	300		19200	1600	19200	20800	1600	2400	1500	1500	900	100	1000	643	0.885675	1.21311
39	Amoxicillin	1000	3	1	Amoxicillin	1000	3	6	Spain	3000	18000	21000	Amoxicillin	Amoxicillin	Pre- and postoperative	Spain	7	3000	3000	3000	Amoxicillin	1500	3000	0	3000	0	500	3000	18000	3000	18000	21000	3000	3000	1500	1500	1500	1500	3000	644	0.887052	1.23716
149	Amoxicillin/Clavulanic acid	1000	3	1	Amoxicillin/Clavulanic acid	1000	3	6	Spain	3000	18000	21000	Amoxicillin/Clavulanic Acid	Amoxicillin/Clavulanic Acid	Pre- and postoperative	Spain	7	3000	3000	3000	Amoxicillin/Clavulanic Acid	1500	3000	0	3000	0	500	3000	18000	3000	18000	21000	3000	3000	1500	1500	1500	1500	3000	645	0.88843	1.23716
85	Amoxicillin	1000	3	1	Amoxicillin	1000	3	6	Spain	3000	18000	21000	Amoxicillin	Amoxicillin	Pre- and postoperative	Spain	7	3000	3000	3000	Amoxicillin	1500	3000	0	3000	0	500	3000	18000	3000	18000	21000	3000	3000	1500	1500	1500	1500	3000	646	0.889807	1.23716
107	Amoxicillin/Clavulanic acid	1000	3	1	Amoxicillin/Clavulanic acid	1000	3	6	Spain	3000	18000	21000	Amoxicillin/Clavulanic Acid	Amoxicillin/Clavulanic Acid	Pre- and postoperative	Spain	7	3000	3000	3000	Amoxicillin/Clavulanic Acid	1500	3000	0	3000	0	500	3000	18000	3000	18000	21000	3000	3000	1500	1500	1500	1500	3000	647	0.891185	1.23716
70	Amoxicillin/Clavulanic acid	1000	3	1	Amoxicillin/Clavulanic acid	1000	3	6	Spain	3000	18000	21000	Amoxicillin/Clavulanic Acid	Amoxicillin/Clavulanic Acid	Pre- and postoperative	Spain	7	3000	3000	3000	Amoxicillin/Clavulanic Acid	1500	3000	0	3000	0	500	3000	18000	3000	18000	21000	3000	3000	1500	1500	1500	1500	3000	648	0.892562	1.23716
111	Amoxicillin	2000		1	Amoxicillin	800	3	8	Spain	2000	19200	21200	Amoxicillin	Amoxicillin	Pre- and postoperative	Spain	9	2355.56	2000	2400	Amoxicillin	855.556			2355.56	0	300		19200	2000	19200	21200	2000	2400	1500	1500	900	500	1400	649	0.893939	1.26121
214	Amoxicillin	2000	1	1	Amoxicillin	800	3	8	Spain	1000	19200	20200	Amoxicillin	Amoxicillin	Pre- and postoperative	Spain	9	2244.44	1000	2400	Amoxicillin	744.444	2000	1000	2244.44	0	300	2000	19200	2000	19200	21200	2000	2400	1500	1500	900	500	1400	650	0.895317	1.26121
48	Amoxicillin	800	3	2	Amoxicillin	800	3	7	Spain	4800	16800	21600	Amoxicillin	Amoxicillin	Pre- and postoperative	Spain	9	2400	2400	2400	Amoxicillin	900	1200	0	2400	0	342.857	4800	16800	4800	16800	21600	2400	2400	1500	1500	900	900	1800	651	0.896694	1.30932
46	Amoxicillin	800	3	2	Amoxicillin	800	3	7	Spain	4800	16800	21600	Amoxicillin	Amoxicillin	Pre- and postoperative	Spain	9	2400	2400	2400	Amoxicillin	900	1200	0	2400	0	342.857	4800	16800	4800	16800	21600	2400	2400	1500	1500	900	900	1800	652	0.898072	1.30932
6	Amoxicillin	800	3	1	Amoxicillin	800	3	8	Spain	2400	19200	21600	Amoxicillin	Amoxicillin	Pre- and postoperative	Spain	9	2400	2400	2400	Amoxicillin	900	2400	0	2400	0	300	2400	19200	2400	19200	21600	2400	2400	1500	1500	900	900	1800	653	0.899449	1.30932
170	Amoxicillin	800	3	1	Amoxicillin	800	3	8	Spain	2400	19200	21600	Amoxicillin	Amoxicillin	Pre- and postoperative	Spain	9	2400	2400	2400	Amoxicillin	900	2400	0	2400	0	300	2400	19200	2400	19200	21600	2400	2400	1500	1500	900	900	1800	654	0.900826	1.30932
18	Amoxicillin	800	3	1	Amoxicillin	800	3	8	Spain	2400	19200	21600	Amoxicillin	Amoxicillin	Pre- and postoperative	Spain	9	2400	2400	2400	Amoxicillin	900	2400	0	2400	0	300	2400	19200	2400	19200	21600	2400	2400	1500	1500	900	900	1800	655	0.902204	1.30932
7	Amoxicillin	800	3	1	Amoxicillin	800	3	8	Spain	2400	19200	21600	Amoxicillin	Amoxicillin	Pre- and postoperative	Spain	9	2400	2400	2400	Amoxicillin	900	2400	0	2400	0	300	2400	19200	2400	19200	21600	2400	2400	1500	1500	900	900	1800	656	0.903581	1.30932
2948096	Amoxicillin	3000	1	1	Amoxicillin/Metronidazole	900	3	7	UK	3000	18900	21900	Amoxicillin	Amoxicillin/Metronidazole	Pre- and postoperative	United Kingdom	8	2737.5	3000	2700	Amoxicillin/Clavulanic Acid	1237.5	3000	0	2737.5	0	385.714	3000	18900	3000	18900	21900	3000	2700	1500	1500	1200	1500	2700	657	0.904959	1.3454
183	Amoxicillin	1000	2	2	Amoxicillin	1000	2	9	Spain	4000	18000	22000	Amoxicillin	Amoxicillin	Pre- and postoperative	Spain	11	2000	2000	2000	Amoxicillin	500	1000	0	2000	0	222.222	4000	18000	4000	18000	22000	2000	2000	1500	1500	500	500	1000	658	0.906336	1.35743
156744155	Amoxicillin/Clavulanic acid	1000	1	1	Amoxicillin/Clavulanic acid	1000	3	7	Italy	1000	21000	22000	Amoxicillin/Clavulanic Acid	Amoxicillin/Clavulanic Acid	Pre- and postoperative	Italy	8	2750	1000	3000	Amoxicillin/Clavulanic Acid	1250	1000	0	2750	0	428.571	1000	21000	1000	21000	22000	1000	3000	1500	1500	1500	-500	1000	659	0.907713	1.35743
139	Amoxicillin	800		1	Amoxicillin	800	3	9	Spain	800	21600	22400	Amoxicillin	Amoxicillin	Pre- and postoperative	Spain	10	2240	800	2400	Amoxicillin	740			2240	0	266.667		21600	800	21600	22400	800	2400	1500	1500	900	-700	200	660	0.909091	1.40553
178	Amoxicillin	2000		1	Amoxicillin	1000	3	7	Spain	2000	21000	23000	Amoxicillin	Amoxicillin	Pre- and postoperative	Spain	8	2875	2000	3000	Amoxicillin	1375			2875	0	428.571		21000	2000	21000	23000	2000	3000	1500	1500	1500	500	2000	661	0.910468	1.47769
162	Amoxicillin	800	3	1	Amoxicillin	800	3	9	Spain	2400	21600	24000	Amoxicillin	Amoxicillin	Pre- and postoperative	Spain	10	2400	2400	2400	Amoxicillin	900	2400	0	2400	0	266.667	2400	21600	2400	21600	24000	2400	2400	1500	1500	900	900	1800	662	0.911846	1.59796
43	Amoxicillin	800	3	1	Amoxicillin	800	3	9	Spain	2400	21600	24000	Amoxicillin	Amoxicillin	Pre- and postoperative	Spain	10	2400	2400	2400	Amoxicillin	900	2400	0	2400	0	266.667	2400	21600	2400	21600	24000	2400	2400	1500	1500	900	900	1800	663	0.913223	1.59796
218	Amoxicillin/Clavulanic acid	1000	3	1	Amoxicillin/Clavulanic acid	1000	3	7	Spain	3000	21000	24000	Amoxicillin/Clavulanic Acid	Amoxicillin/Clavulanic Acid	Pre- and postoperative	Spain	8	3000	3000	3000	Amoxicillin/Clavulanic Acid	1500	3000	0	3000	0	428.571	3000	21000	3000	21000	24000	3000	3000	1500	1500	1500	1500	3000	664	0.914601	1.59796
182	Amoxicillin	800	3	1	Amoxicillin	800	3	9	Spain	2400	21600	24000	Amoxicillin	Amoxicillin	Pre- and postoperative	Spain	10	2400	2400	2400	Amoxicillin	900	2400	0	2400	0	266.667	2400	21600	2400	21600	24000	2400	2400	1500	1500	900	900	1800	665	0.915978	1.59796
30	Amoxicillin	1000	3	2	Amoxicillin	1000	3	6	Spain	6000	18000	24000	Amoxicillin	Amoxicillin	Pre- and postoperative	Spain	8	3000	3000	3000	Amoxicillin	1500	1500	0	3000	0	500	6000	18000	6000	18000	24000	3000	3000	1500	1500	1500	1500	3000	666	0.917355	1.59796
82	Amoxicillin	800	3	1	Amoxicillin	800	3	9	Spain	2400	21600	24000	Amoxicillin	Amoxicillin	Pre- and postoperative	Spain	10	2400	2400	2400	Amoxicillin	900	2400	0	2400	0	266.667	2400	21600	2400	21600	24000	2400	2400	1500	1500	900	900	1800	667	0.918733	1.59796
175	Amoxicillin/Clavulanic acid	1000	3	2	Amoxicillin/Clavulanic acid	1000	3	6	Spain	6000	18000	24000	Amoxicillin/Clavulanic Acid	Amoxicillin/Clavulanic Acid	Pre- and postoperative	Spain	8	3000	3000	3000	Amoxicillin/Clavulanic Acid	1500	1500	0	3000	0	500	6000	18000	6000	18000	24000	3000	3000	1500	1500	1500	1500	3000	668	0.92011	1.59796
120	Amoxicillin/Clavulanic acid	1000	3	2	Amoxicillin/Clavulanic acid	1000	3	6	Spain	6000	18000	24000	Amoxicillin/Clavulanic Acid	Amoxicillin/Clavulanic Acid	Pre- and postoperative	Spain	8	3000	3000	3000	Amoxicillin/Clavulanic Acid	1500	1500	0	3000	0	500	6000	18000	6000	18000	24000	3000	3000	1500	1500	1500	1500	3000	669	0.921488	1.59796
152	Amoxicillin	800	3	2	Amoxicillin	800	3	8	Spain	4800	19200	24000	Amoxicillin	Amoxicillin	Pre- and postoperative	Spain	10	2400	2400	2400	Amoxicillin	900	1200	0	2400	0	300	4800	19200	4800	19200	24000	2400	2400	1500	1500	900	900	1800	670	0.922865	1.59796
146	Amoxicillin	1000	3	1	Amoxicillin	1000	3	7	Spain	3000	21000	24000	Amoxicillin	Amoxicillin	Pre- and postoperative	Spain	8	3000	3000	3000	Amoxicillin	1500	3000	0	3000	0	428.571	3000	21000	3000	21000	24000	3000	3000	1500	1500	1500	1500	3000	671	0.924242	1.59796
3181108	Amoxicillin/Metronidazole	1000	3	1	Amoxicillin/Metronidazole	1000	3	7	UK	3000	21000	24000	Amoxicillin/Metronidazole	Amoxicillin/Metronidazole	Pre- and postoperative	United Kingdom	8	3000	3000	3000	Amoxicillin/Metronidazole	1500	3000	0	3000	0	428.571	3000	21000	3000	21000	24000	3000	3000	1500	1500	1500	1500	3000	672	0.92562	1.59796
83	Amoxicillin	3000	1	1	Phenoxymethylpenicillin	1000	3	7	SW	3000	21000	24000	Amoxicillin	Phenoxymethylpenicillin	Pre- and postoperative	Sweden	8	3000	3000	3000	Amoxicillin/Phenoxymethylpenicillin		3000	0	3000	0	428.571	3000	21000	3000	21000	24000	3000	3000	1500	2000	1000	1500	2500	673	0.926997	1.59796
188	Amoxicillin	500		1	Amoxicillin/Clavulanic acid	1000	3	8	Spain	500	24000	24500	Amoxicillin	Amoxicillin/Clavulanic Acid	Pre- and postoperative	Spain	9	2722.22	500	3000	Amoxicillin/Amoxicillin + Clavulanic Acid	1222.22			2722.22	0	375		24000	500	24000	24500	500	3000	1500	1500	1500	-1000	500	674	0.928375	1.65809
226	Amoxicillin	800	4	1	Amoxicillin	800	3	9	Spain	3200	21600	24800	Amoxicillin	Amoxicillin	Pre- and postoperative	Spain	10	2480	3200	2400	Amoxicillin	980	3200	0	2480	0	266.667	3200	21600	3200	21600	24800	3200	2400	1500	1500	900	1700	2600	675	0.929752	1.69417
138	Amoxicillin/Clavulanic acid	1000		1	Amoxicillin/Clavulanic acid	1000	3	8	Spain	1000	24000	25000	Amoxicillin/Clavulanic Acid	Amoxicillin/Clavulanic Acid	Pre- and postoperative	Spain	9	2777.78	1000	3000	Amoxicillin/Clavulanic Acid	1277.78			2777.78	0	375		24000	1000	24000	25000	1000	3000	1500	1500	1500	-500	1000	676	0.93113	1.71822
106	Cefazolina	1000		1	Amoxicillin/Clavulanic acid	1000	3	8	Spain	1000	24000	25000	Cefazolin	Amoxicillin/Clavulanic Acid	Pre- and postoperative	Spain	9	2777.78	1000	3000	Cefazolin/Amoxicillin + Clavulanic Acid				2777.78	0	375		24000	1000	24000	25000	1000	3000	3000	1500	1500	-2000	-500	677	0.932507	1.71822
123	Amoxicillin	1000		1	Amoxicillin/Clavulanic acid	1000	3	8	Spain	1000	24000	25000	Amoxicillin	Amoxicillin/Clavulanic Acid	Pre- and postoperative	Spain	9	2777.78	1000	3000	Amoxicillin/Amoxicillin + Clavulanic Acid	1277.78			2777.78	0	375		24000	1000	24000	25000	1000	3000	1500	1500	1500	-500	1000	678	0.933884	1.71822
47	Amoxicillin/Clavulanic acid	1000		1	Amoxicillin/Clavulanic acid	1000	3	8	Spain	1000	24000	25000	Amoxicillin/Clavulanic Acid	Amoxicillin/Clavulanic Acid	Pre- and postoperative	Spain	9	2777.78	1000	3000	Amoxicillin/Clavulanic Acid	1277.78			2777.78	0	375		24000	1000	24000	25000	1000	3000	1500	1500	1500	-500	1000	679	0.935262	1.71822
2947081	Metronidazole				Metronidazole	400	3	21	UK	0	25200	25200	Metronidazole	Metronidazole	Pre- and postoperative	United Kingdom	21	1200		1200	Metronidazole	-300			1200	0	57.1429		25200	0	25200	25200		1200	1500	1500	-300	0	-300	680	0.936639	1.74227
44	Amoxicillin	2000		1	Amoxicillin	1000	3	8	Spain	2000	24000	26000	Amoxicillin	Amoxicillin	Pre- and postoperative	Spain	9	2888.89	2000	3000	Amoxicillin	1388.89			2888.89	0	375		24000	2000	24000	26000	2000	3000	1500	1500	1500	500	2000	681	0.938017	1.83848
114	Amoxicillin	2000		1	Amoxicillin	1000	3	8	Spain	2000	24000	26000	Amoxicillin	Amoxicillin	Pre- and postoperative	Spain	9	2888.89	2000	3000	Amoxicillin	1388.89			2888.89	0	375		24000	2000	24000	26000	2000	3000	1500	1500	1500	500	2000	682	0.939394	1.83848
58	Amoxicillin	2000		1	Amoxicillin	1000	3	8	Spain	2000	24000	26000	Amoxicillin	Amoxicillin	Pre- and postoperative	Spain	9	2888.89	2000	3000	Amoxicillin	1388.89			2888.89	0	375		24000	2000	24000	26000	2000	3000	1500	1500	1500	500	2000	683	0.940771	1.83848
133	Amoxicillin	2000		1	Amoxicillin/Clavulanic acid	1000	3	8	Spain	2000	24000	26000	Amoxicillin	Amoxicillin/Clavulanic Acid	Pre- and postoperative	Spain	9	2888.89	2000	3000	Amoxicillin/Amoxicillin + Clavulanic Acid	1388.89			2888.89	0	375		24000	2000	24000	26000	2000	3000	1500	1500	1500	500	2000	684	0.942149	1.83848
161	Amoxicillin	800	3	2	Amoxicillin	800	3	9	Spain	4800	21600	26400	Amoxicillin	Amoxicillin	Pre- and postoperative	Spain	11	2400	2400	2400	Amoxicillin	900	1200	0	2400	0	266.667	4800	21600	4800	21600	26400	2400	2400	1500	1500	900	900	1800	685	0.943526	1.88659
172	Amoxicillin	1000	3	1	Amoxicillin	1000	3	8	Spain	3000	24000	27000	Amoxicillin	Amoxicillin	Pre- and postoperative	Spain	9	3000	3000	3000	Amoxicillin	1500	3000	0	3000	0	375	3000	24000	3000	24000	27000	3000	3000	1500	1500	1500	1500	3000	686	0.944904	1.95875
99	Amoxicillin/Clavulanic acid	1000	3	1	Amoxicillin/Clavulanic acid	1000	3	8	Spain	3000	24000	27000	Amoxicillin/Clavulanic Acid	Amoxicillin/Clavulanic Acid	Pre- and postoperative	Spain	9	3000	3000	3000	Amoxicillin/Clavulanic Acid	1500	3000	0	3000	0	375	3000	24000	3000	24000	27000	3000	3000	1500	1500	1500	1500	3000	687	0.946281	1.95875
154	Amoxicillin/Clavulanic acid	1000	3	1	Amoxicillin/Clavulanic acid	1000	3	8	Spain	3000	24000	27000	Amoxicillin/Clavulanic Acid	Amoxicillin/Clavulanic Acid	Pre- and postoperative	Spain	9	3000	3000	3000	Amoxicillin/Clavulanic Acid	1500	3000	0	3000	0	375	3000	24000	3000	24000	27000	3000	3000	1500	1500	1500	1500	3000	688	0.947658	1.95875
217	Amoxicillin	1000	3	1	Amoxicillin	1000	3	8	Spain	3000	24000	27000	Amoxicillin	Amoxicillin	Pre- and postoperative	Spain	9	3000	3000	3000	Amoxicillin	1500	3000	0	3000	0	375	3000	24000	3000	24000	27000	3000	3000	1500	1500	1500	1500	3000	689	0.949036	1.95875
224	Amoxicillin	1000	3	1	Amoxicillin	1000	3	8	Spain	3000	24000	27000	Amoxicillin	Amoxicillin	Pre- and postoperative	Spain	9	3000	3000	3000	Amoxicillin	1500	3000	0	3000	0	375	3000	24000	3000	24000	27000	3000	3000	1500	1500	1500	1500	3000	690	0.950413	1.95875
150	Amoxicillin	1000	3	1	Amoxicillin	1000	3	8	Spain	3000	24000	27000	Amoxicillin	Amoxicillin	Pre- and postoperative	Spain	9	3000	3000	3000	Amoxicillin	1500	3000	0	3000	0	375	3000	24000	3000	24000	27000	3000	3000	1500	1500	1500	1500	3000	691	0.951791	1.95875
229	Amoxicillin/Clavulanic acid	1000	3	1	Amoxicillin/Clavulanic acid	1000	3	8	Spain	3000	24000	27000	Amoxicillin/Clavulanic Acid	Amoxicillin/Clavulanic Acid	Pre- and postoperative	Spain	9	3000	3000	3000	Amoxicillin/Clavulanic Acid	1500	3000	0	3000	0	375	3000	24000	3000	24000	27000	3000	3000	1500	1500	1500	1500	3000	692	0.953168	1.95875
90	Amoxicillin/Clavulanic acid	1000	3	1	Amoxicillin/Clavulanic acid	1000	3	8	Spain	3000	24000	27000	Amoxicillin/Clavulanic Acid	Amoxicillin/Clavulanic Acid	Pre- and postoperative	Spain	9	3000	3000	3000	Amoxicillin/Clavulanic Acid	1500	3000	0	3000	0	375	3000	24000	3000	24000	27000	3000	3000	1500	1500	1500	1500	3000	693	0.954545	1.95875
212	Amoxicillin/Clavulanic acid	1000	3	1	Amoxicillin/Clavulanic acid	1000	3	8	Spain	3000	24000	27000	Amoxicillin/Clavulanic Acid	Amoxicillin/Clavulanic Acid	Pre- and postoperative	Spain	9	3000	3000	3000	Amoxicillin/Clavulanic Acid	1500	3000	0	3000	0	375	3000	24000	3000	24000	27000	3000	3000	1500	1500	1500	1500	3000	694	0.955923	1.95875
140	Amoxicillin/Clavulanic acid	1000	3	1	Amoxicillin/Clavulanic acid	1000	3	8	Spain	3000	24000	27000	Amoxicillin/Clavulanic Acid	Amoxicillin/Clavulanic Acid	Pre- and postoperative	Spain	9	3000	3000	3000	Amoxicillin/Clavulanic Acid	1500	3000	0	3000	0	375	3000	24000	3000	24000	27000	3000	3000	1500	1500	1500	1500	3000	695	0.9573	1.95875
181	Amoxicillin	1000	3	1	Amoxicillin	1000	3	8	Spain	3000	24000	27000	Amoxicillin	Amoxicillin	Pre- and postoperative	Spain	9	3000	3000	3000	Amoxicillin	1500	3000	0	3000	0	375	3000	24000	3000	24000	27000	3000	3000	1500	1500	1500	1500	3000	696	0.958678	1.95875
32	None				Amoxicillin/Clavulanic acid	1000	3	9	Spain		27000	27000	None	Amoxicillin/Clavulanic Acid	Only postoperative	Spain	9	3000		3000	Amoxicillin/Clavulanic Acid	1500			3000	0	333.333		27000	0	27000	27000		3000		1500	1500	0	1500	697	0.960055	1.95875
225	None				Amoxicillin/Clavulanic acid	1000	3	9	Spain		27000	27000	None	Amoxicillin/Clavulanic Acid	Only postoperative	Spain	9	3000		3000	Amoxicillin/Clavulanic Acid	1500			3000	0	333.333		27000	0	27000	27000		3000		1500	1500	0	1500	698	0.961433	1.95875
113	Amoxicillin/Clavulanic acid	1000	3	1	Amoxicillin/Clavulanic acid	1000	3	8	Spain	3000	24000	27000	Amoxicillin/Clavulanic Acid	Amoxicillin/Clavulanic Acid	Pre- and postoperative	Spain	9	3000	3000	3000	Amoxicillin/Clavulanic Acid	1500	3000	0	3000	0	375	3000	24000	3000	24000	27000	3000	3000	1500	1500	1500	1500	3000	699	0.96281	1.95875
198	Amoxicillin/Clavulanic acid	1000		1	Amoxicillin/Clavulanic acid	1000	3	9	Spain	1000	27000	28000	Amoxicillin/Clavulanic Acid	Amoxicillin/Clavulanic Acid	Pre- and postoperative	Spain	10	2800	1000	3000	Amoxicillin/Clavulanic Acid	1300			2800	0	333.333		27000	1000	27000	28000	1000	3000	1500	1500	1500	-500	1000	700	0.964187	2.07901
8	Amoxicillin	1000	3	1	Amoxicillin	1000	3	9	Spain	3000	27000	30000	Amoxicillin	Amoxicillin	Pre- and postoperative	Spain	10	3000	3000	3000	Amoxicillin	1500	3000	0	3000	0	333.333	3000	27000	3000	27000	30000	3000	3000	1500	1500	1500	1500	3000	701	0.965565	2.31954
141	Amoxicillin	1000	3	1	Amoxicillin	1000	3	9	Spain	3000	27000	30000	Amoxicillin	Amoxicillin	Pre- and postoperative	Spain	10	3000	3000	3000	Amoxicillin	1500	3000	0	3000	0	333.333	3000	27000	3000	27000	30000	3000	3000	1500	1500	1500	1500	3000	702	0.966942	2.31954
93	Amoxicillin/Clavulanic acid	1000	3	1	Amoxicillin/Clavulanic acid	1000	3	9	Spain	3000	27000	30000	Amoxicillin/Clavulanic Acid	Amoxicillin/Clavulanic Acid	Pre- and postoperative	Spain	10	3000	3000	3000	Amoxicillin/Clavulanic Acid	1500	3000	0	3000	0	333.333	3000	27000	3000	27000	30000	3000	3000	1500	1500	1500	1500	3000	703	0.968319	2.31954
23	Amoxicillin/Clavulanic acid	1000	3	1	Amoxicillin/Clavulanic acid	1000	3	9	Spain	3000	27000	30000	Amoxicillin/Clavulanic Acid	Amoxicillin/Clavulanic Acid	Pre- and postoperative	Spain	10	3000	3000	3000	Amoxicillin/Clavulanic Acid	1500	3000	0	3000	0	333.333	3000	27000	3000	27000	30000	3000	3000	1500	1500	1500	1500	3000	704	0.969697	2.31954
32	None				Phenoxymethylpenicillin	1000	3	10	SW	0	30000	30000	None	Phenoxymethylpenicillin	Only postoperative	Sweden	10	3000		3000	Phenoxymethylpenicillin	1000			3000	0	300		30000	0	30000	30000		3000		2000	1000	0	1000	705	0.971074	2.31954
30	None				Phenoxymethylpenicillin	1000	3	10	SW	0	30000	30000	None	Phenoxymethylpenicillin	Only postoperative	Sweden	10	3000		3000	Phenoxymethylpenicillin	1000			3000	0	300		30000	0	30000	30000		3000		2000	1000	0	1000	706	0.972452	2.31954
34	None				Phenoxymethylpenicillin	1000	3	10	SW	0	30000	30000	None	Phenoxymethylpenicillin	Only postoperative	Sweden	10	3000		3000	Phenoxymethylpenicillin	1000			3000	0	300		30000	0	30000	30000		3000		2000	1000	0	1000	707	0.973829	2.31954
28	None				Phenoxymethylpenicillin	1000	3	10	SW	0	30000	30000	None	Phenoxymethylpenicillin	Only postoperative	Sweden	10	3000		3000	Phenoxymethylpenicillin	1000			3000	0	300		30000	0	30000	30000		3000		2000	1000	0	1000	708	0.975207	2.31954
86	Amoxicillin/Clavulanic acid	1000	3	1	Amoxicillin/Clavulanic acid	1000	3	9	Spain	3000	27000	30000	Amoxicillin/Clavulanic Acid	Amoxicillin/Clavulanic Acid	Pre- and postoperative	Spain	10	3000	3000	3000	Amoxicillin/Clavulanic Acid	1500	3000	0	3000	0	333.333	3000	27000	3000	27000	30000	3000	3000	1500	1500	1500	1500	3000	709	0.976584	2.31954
35	None				Phenoxymethylpenicillin	1000	3	10	SW	0	30000	30000	None	Phenoxymethylpenicillin	Only postoperative	Sweden	10	3000		3000	Phenoxymethylpenicillin	1000			3000	0	300		30000	0	30000	30000		3000		2000	1000	0	1000	710	0.977961	2.31954
81	Amoxicillin/Clavulanic acid	1000	3	2	Amoxicillin/Clavulanic acid	1000	3	8	Spain	6000	24000	30000	Amoxicillin/Clavulanic Acid	Amoxicillin/Clavulanic Acid	Pre- and postoperative	Spain	10	3000	3000	3000	Amoxicillin/Clavulanic Acid	1500	1500	0	3000	0	375	6000	24000	6000	24000	30000	3000	3000	1500	1500	1500	1500	3000	711	0.979339	2.31954
29	Amoxicillin/Clavulanic acid	1000	3	2	Amoxicillin/Clavulanic acid	1000	3	8	Spain	6000	24000	30000	Amoxicillin/Clavulanic Acid	Amoxicillin/Clavulanic Acid	Pre- and postoperative	Spain	10	3000	3000	3000	Amoxicillin/Clavulanic Acid	1500	1500	0	3000	0	375	6000	24000	6000	24000	30000	3000	3000	1500	1500	1500	1500	3000	712	0.980716	2.31954
117	Amoxicillin/Clavulanic acid	1000	3	2	Amoxicillin/Clavulanic acid	1000	3	8	Spain	6000	24000	30000	Amoxicillin/Clavulanic Acid	Amoxicillin/Clavulanic Acid	Pre- and postoperative	Spain	10	3000	3000	3000	Amoxicillin/Clavulanic Acid	1500	1500	0	3000	0	375	6000	24000	6000	24000	30000	3000	3000	1500	1500	1500	1500	3000	713	0.982094	2.31954
29	None				Phenoxymethylpenicillin	1000	3	10	SW	0	30000	30000	None	Phenoxymethylpenicillin	Only postoperative	Sweden	10	3000		3000	Phenoxymethylpenicillin	1000			3000	0	300		30000	0	30000	30000		3000		2000	1000	0	1000	714	0.983471	2.31954
36	None				Phenoxymethylpenicillin	1000	3	10	SW	0	30000	30000	None	Phenoxymethylpenicillin	Only postoperative	Sweden	10	3000		3000	Phenoxymethylpenicillin	1000			3000	0	300		30000	0	30000	30000		3000		2000	1000	0	1000	715	0.984849	2.31954
33	None				Phenoxymethylpenicillin	1000	3	10	SW	0	30000	30000	None	Phenoxymethylpenicillin	Only postoperative	Sweden	10	3000		3000	Phenoxymethylpenicillin	1000			3000	0	300		30000	0	30000	30000		3000		2000	1000	0	1000	716	0.986226	2.31954
31	None				Phenoxymethylpenicillin	1000	3	10	SW	0	30000	30000	None	Phenoxymethylpenicillin	Only postoperative	Sweden	10	3000		3000	Phenoxymethylpenicillin	1000			3000	0	300		30000	0	30000	30000		3000		2000	1000	0	1000	717	0.987603	2.31954
56	Amoxicillin	1000	3	2	Amoxicillin	1000	3	9	Spain	6000	27000	33000	Amoxicillin	Amoxicillin	Pre- and postoperative	Spain	11	3000	3000	3000	Amoxicillin	1500	1500	0	3000	0	333.333	6000	27000	6000	27000	33000	3000	3000	1500	1500	1500	1500	3000	718	0.988981	2.68034
166	Amoxicillin/Clavulanic acid	1000	3	2	Amoxicillin/Clavulanic acid	1000	3	9	Spain	6000	27000	33000	Amoxicillin/Clavulanic Acid	Amoxicillin/Clavulanic Acid	Pre- and postoperative	Spain	11	3000	3000	3000	Amoxicillin/Clavulanic Acid	1500	1500	0	3000	0	333.333	6000	27000	6000	27000	33000	3000	3000	1500	1500	1500	1500	3000	719	0.990358	2.68034
2947810	Amoxicillin/Clavulanic Acid	875	3	7	Amoxicillin/Clavulanic Acid	875	3	7	UK	18375	18375	36750	Amoxicillin/Clavulanic Acid	Amoxicillin/Clavulanic Acid	Pre- and postoperative	United Kingdom	14	2625	2625	2625	Amoxicillin/Clavulanic Acid	1125	375	0	2625	0	375	18375	18375	18375	18375	36750	2625	2625	1500	1500	1125	1125	2250	720	0.991735	3.13133
24	None				Phenoxymethylpenicillin	2000	2	10	SW	0	40000	40000	None	Phenoxymethylpenicillin	Only postoperative	Sweden	10	4000		4000	Phenoxymethylpenicillin	2000			4000	0	400		40000	0	40000	40000		4000		2000	2000	0	2000	721	0.993113	3.52219
23	None				Phenoxymethylpenicillin	2000	2	10	SW	0	40000	40000	None	Phenoxymethylpenicillin	Only postoperative	Sweden	10	4000		4000	Phenoxymethylpenicillin	2000			4000	0	400		40000	0	40000	40000		4000		2000	2000	0	2000	722	0.99449	3.52219
25	None				Phenoxymethylpenicillin	2000	2	10	SW	0	40000	40000	None	Phenoxymethylpenicillin	Only postoperative	Sweden	10	4000		4000	Phenoxymethylpenicillin	2000			4000	0	400		40000	0	40000	40000		4000		2000	2000	0	2000	723	0.995868	3.52219
22	None				Phenoxymethylpenicillin	2000	2	10	SW	0	40000	40000	None	Phenoxymethylpenicillin	Only postoperative	Sweden	10	4000		4000	Phenoxymethylpenicillin	2000			4000	0	400		40000	0	40000	40000		4000		2000	2000	0	2000	724	0.997245	3.52219
37	None				Phenoxymethylpenicillin	2000	3	10	SW	0	60000	60000	None	Phenoxymethylpenicillin	Only postoperative	Sweden	10	6000		6000	Phenoxymethylpenicillin	4000			6000	0	600		60000	0	60000	60000		6000		2000	4000	0	4000	725	0.998623	5.92748
38	None				Phenoxymethylpenicillin	2000	3	10	SW	0	60000	60000	None	Phenoxymethylpenicillin	Only postoperative	Sweden	10	6000		6000	Phenoxymethylpenicillin	4000			6000	0	600		60000	0	60000	60000		6000		2000	4000	0	4000	726	1	5.92748
